# Supplementary material for: Linear mtDNA fragments and unusual mtDNA rearrangements associated with pathological deficiency of MGME1 exonuclease
Source: Hum Mol Genet. 2014 Jun 30;23(23):6147–62. doi: 10.1093/hmg/ddu336 (PMC4222359; doi:10.1093/hmg/ddu336)
Supplement: Supplementary Data [file supp_ddu336_ddu336supp_table5.xlsx]

## Sheet: final list
Gene names	Majority protein IDs	Protein names	Mol. weight [kDa]	Intensity 293 (control)	Intensity MGME1 (A)	Intensity MGME1 (B)	Intensity MGME1 (C)	Intensity MGME1 (D)	Intensity MGME1 (E)	Mean MGME1 intensity	Specificity (mean MGME1 intensity/293 intensity)	Specificity (log)	Protein abundance (mean MGME1 intensity/Mol. Weight)	Protein abundance (log)	Gene names	Protein names	PEP	Fasta headers	Sequence coverage 293 [%]	Sequence coverage MGME1 (A) [%]	Sequence coverage MGME1 (B) [%]	Sequence coverage MGME1 (C) [%]	Sequence coverage MGME1 (D) [%]	Sequence coverage MGME1 (E) [%]	Razor + unique peptides 293	Razor + unique peptides MGME1 (A)	Razor + unique peptides MGME1 (B)	Razor + unique peptides MGME1 (C)	Razor + unique peptides MGME1 (D)	Razor + unique peptides MGME1 (E )	Unique peptides 293	Unique peptides MGME1 (A)	Unique peptides MGME1 (B)	Unique peptides MGME1 (C)	Unique peptides MGME1 (D)	Unique peptides MGME1 (E )	Only identified by site
HNRNPA1	P09651	Heterogeneous nuclear ribonucleoprotein A1	38.746	1	131860	440790	361250	2699800	2997600	1326260	1326260	6.12263	34229.6	4.5344	HNRNPA1	Heterogeneous nuclear ribonucleoprotein A1	2.9436e-73	>sp|P09651|ROA1_HUMAN Heterogeneous nuclear ribonucleoprotein A1 OS=Homo sapiens GN=HNRNPA1 PE=1 SV=5	0	4.8	4.8	4.8	4.8	4.8	0	1	1	1	1	1	0	1	1	1	1	1
VDAC1	P21796	Voltage-dependent anion-selective channel protein 1	30.772	1	1160700	551530	4212900	9929600	13124000	5795746	5795746	6.76311	188345	5.27495	VDAC1	Voltage-dependent anion-selective channel protein 1	1.5966e-39	>sp|P21796|VDAC1_HUMAN Voltage-dependent anion-selective channel protein 1 OS=Homo sapiens GN=VDAC1 PE=1 SV=2	0	8.5	3.9	11	11	11	0	2	1	2	2	2	0	2	1	2	2	2
MRPL12	P52815	39S ribosomal protein L12, mitochondrial	21.348	1	786160	7894500	2625800	13434000	7902500	6528592	6528592	6.81482	305818	5.48546	MRPL12	39S ribosomal protein L12, mitochondrial	9.7448e-31	>sp|P52815|RM12_HUMAN 39S ribosomal protein L12, mitochondrial OS=Homo sapiens GN=MRPL12 PE=1 SV=2	0	10.6	11.1	6.1	6.1	6.1	0	2	2	1	1	1	0	2	2	1	1	1
PGAM5	Q96HS1	Serine/threonine-protein phosphatase PGAM5, mitochondrial	32.004	1	2104700	5291700	6219400	13100000	17243000	8791760	8791760	6.94408	274708	5.43887	PGAM5	Serine/threonine-protein phosphatase PGAM5, mitochondrial	0.00068293	>sp|Q96HS1|PGAM5_HUMAN Serine/threonine-protein phosphatase PGAM5, mitochondrial OS=Homo sapiens GN=PGAM5 PE=1 SV=2	0	6.6	6.6	6.6	6.6	6.6	0	2	2	2	2	2	0	2	2	2	2	2
SLC25A1	P53007	Tricarboxylate transport protein, mitochondrial	34.012	1	218680	2055000	7299200	18305000	27584000	11092376	11092376	7.04502	326131	5.51339	SLC25A1	Tricarboxylate transport protein, mitochondrial	5.9264e-17	>sp|P53007|TXTP_HUMAN Tricarboxylate transport protein, mitochondrial OS=Homo sapiens GN=SLC25A1 PE=1 SV=2	0	2.6	6.1	7.1	9.6	9.6	0	1	2	2	3	3	0	1	2	2	3	3
PHB2	Q99623	Prohibitin-2	33.296	1	931020	2102700	4257400	11641000	45269000	12840224	12840224	7.10857	385639	5.58618	PHB2	Prohibitin-2	1.6599e-23	>sp|Q99623|PHB2_HUMAN Prohibitin-2 OS=Homo sapiens GN=PHB2 PE=1 SV=2	5.4	14.4	8.4	8.4	12	15.4	1	3	2	2	3	4	1	3	2	2	3	4
POLG	P54098	DNA polymerase subunit gamma-1	139.56	1	717020	944780	2232000	44876000	56962000	21146360	21146360	7.32524	151522	5.18047	POLG	DNA polymerase subunit gamma-1	1.4559e-164	>sp|P54098|DPOG1_HUMAN DNA polymerase subunit gamma-1 OS=Homo sapiens GN=POLG PE=1 SV=1	0	0.9	0.9	1.9	6.3	8.2	0	1	1	2	6	8	0	1	1	2	6	8
LRRC59	Q96AG4	Leucine-rich repeat-containing protein 59	34.93	1	1713500	19341000	21546000	55546000	135600000	46749300	46749300	7.66978	1.33837e+06	6.12658	LRRC59	Leucine-rich repeat-containing protein 59	1.1436e-33	>sp|Q96AG4|LRC59_HUMAN Leucine-rich repeat-containing protein 59 OS=Homo sapiens GN=LRRC59 PE=1 SV=1	0	7.2	15.3	10.1	10.1	15.3	0	2	4	3	3	4	0	2	4	3	3	4
MGME1/C20orf72/Ddk1	Q9BQP7	MGME1/C20orf72/Ddk1	39.42	1	2803400000	4083000000	4626100000	9275400000	11142000000	6385980000	6385980000	9.80523	1.61998e+08	8.20951	MGME1/C20orf72/Ddk1		0	>sp|Q9BQP7|CT072_HUMAN Uncharacterized protein C20orf72 OS=Homo sapiens GN=C20orf72 PE=1 SV=1	0	63.1	61.3	61.6	65.1	65.1	0	22	20	22	25	25	0	22	20	22	25	25

## Sheet: complete list
Gene names	Majority protein IDs	Protein names	Mol. weight [kDa]	Intensity 293 (control)	Intensity MGME1 (A)	Intensity MGME1 (B)	Intensity MGME1 (C)	Intensity MGME1 (D)	Intensity MGME1 (E)	Mean MGME1 intensity	Specificity (mean MGME1 intensity/293 intensity)	Specificity (log)	Protein abundance (mean MGME1 intensity/Mol. Weight)	Protein abundance (log)	Gene names	Protein names	PEP	Fasta headers	Sequence coverage 293 [%]	Sequence coverage MGME1 (A) [%]	Sequence coverage MGME1 (B) [%]	Sequence coverage MGME1 (C) [%]	Sequence coverage MGME1 (D) [%]	Sequence coverage MGME1 (E) [%]	Razor + unique peptides 293	Razor + unique peptides MGME1 (A)	Razor + unique peptides MGME1 (B)	Razor + unique peptides MGME1 (C)	Razor + unique peptides MGME1 (D)	Razor + unique peptides MGME1 (E )	Unique peptides 293	Unique peptides MGME1 (A)	Unique peptides MGME1 (B)	Unique peptides MGME1 (C)	Unique peptides MGME1 (D)	Unique peptides MGME1 (E )	Only identified by site
SEC16B	Q96JE7	Protein transport protein Sec16B	116.6	7631800	1	1	1	1	1	1	1.31031e-07	-6.88263	0.00857633	-2.0667	SEC16B	Protein transport protein Sec16B	0.057429	>sp|Q96JE7|SC16B_HUMAN Protein transport protein Sec16B OS=Homo sapiens GN=SEC16B PE=1 SV=2	1.4	0	0	0	0	0	1	0	0	0	0	0	1	0	0	0	0	0	+
PPIF	P30405	Peptidyl-prolyl cis-trans isomerase F, mitochondrial	22.04	602240	1	1	1	1	1	1	1.66047e-06	-5.77977	0.0453721	-1.34321	PPIF	Peptidyl-prolyl cis-trans isomerase F, mitochondrial	0.00056943	>sp|P30405|PPIF_HUMAN Peptidyl-prolyl cis-trans isomerase F, mitochondrial OS=Homo sapiens GN=PPIF PE=1 SV=1	4.3	4.3	0	0	0	0	1	1	0	0	0	0	1	1	0	0	0	0
DSP	P15924	Desmoplakin	331.77	205010	1	1	1	1	1	1	4.87781e-06	-5.31178	0.00301414	-2.52084	DSP	Desmoplakin	1.0855e-07	>sp|P15924|DESP_HUMAN Desmoplakin OS=Homo sapiens GN=DSP PE=1 SV=3	0.7	0	0	0	0	0	1	0	0	0	0	0	1	0	0	0	0	0
SLIRP	Q9GZT3	SRA stem-loop-interacting RNA-binding protein, mitochondrial	12.349	60991000	40141000	5973600	6071200	1	1	1.04372e+07	0.171126	-0.766683	845183	5.92695	SLIRP	SRA stem-loop-interacting RNA-binding protein, mitochondrial	4.8726e-28	>sp|Q9GZT3|SLIRP_HUMAN SRA stem-loop-interacting RNA-binding protein, mitochondrial OS=Homo sapiens GN=SLIRP PE=1 SV=1	56	56.9	23.9	22.9	0	0	6	6	2	2	0	0	6	6	2	2	0	0
PEX1	O43933	Peroxisome biogenesis factor 1	142.87	360620000	300920000	14313000	7888700	17344000	9662800	70025700	0.194181	-0.711792	490136	5.69032	PEX1	Peroxisome biogenesis factor 1	0.00075972	>sp|O43933|PEX1_HUMAN Peroxisome biogenesis factor 1 OS=Homo sapiens GN=PEX1 PE=1 SV=1	1	1	0.9	0.9	0.9	0.9	1	1	1	1	1	1	1	1	1	1	1	1
JAK2	O60674	Tyrosine-protein kinase JAK2	130.67	9090500	9182600	1	1	1	1	1.83652e+06	0.202026	-0.694592	14054.6	4.14782	JAK2	Tyrosine-protein kinase JAK2	0.01617	>sp|O60674|JAK2_HUMAN Tyrosine-protein kinase JAK2 OS=Homo sapiens GN=JAK2 PE=1 SV=2	2.8	2.8	0	0	0	0	1	1	0	0	0	0	1	1	0	0	0	0
NDUFV2	P19404	NADH dehydrogenase [ubiquinone] flavoprotein 2, mitochondrial	27.391	809380	818300	1	1	1	1	163661	0.202205	-0.694208	5974.98	3.77634	NDUFV2	NADH dehydrogenase [ubiquinone] flavoprotein 2, mitochondrial	0.0601	>sp|P19404|NDUV2_HUMAN NADH dehydrogenase [ubiquinone] flavoprotein 2, mitochondrial OS=Homo sapiens GN=NDUFV2 PE=1 SV=2	3.2	3.2	0	0	0	0	1	1	0	0	0	0	1	1	0	0	0	0	+
OXNAD1	Q96HP4	Oxidoreductase NAD-binding domain-containing protein 1	34.854	2591200	2749800	1	1	1	1	549961	0.212242	-0.673169	15779	4.19808	OXNAD1	Oxidoreductase NAD-binding domain-containing protein 1	0.013072	>sp|Q96HP4|OXND1_HUMAN Oxidoreductase NAD-binding domain-containing protein 1 OS=Homo sapiens GN=OXNAD1 PE=1 SV=1	2.2	2.2	0	0	0	0	1	1	0	0	0	0	1	1	0	0	0	0
RYR1	P21817	Ryanodine receptor 1	565.17	15650000	10348000	3896200	4009800	1	1	3.6508e+06	0.233278	-0.632126	6459.65	3.81021	RYR1	Ryanodine receptor 1	0.035194	>sp|P21817|RYR1_HUMAN Ryanodine receptor 1 OS=Homo sapiens GN=RYR1 PE=1 SV=3	0.3	0.3	0.3	0.3	0	0	1	1	1	1	0	0	1	1	1	1	0	0	+
C1QBP	Q07021	Complement component 1 Q subcomponent-binding protein, mitochondrial	31.362	72571000	81588000	1593300	1	3645000	1	1.73653e+07	0.239286	-0.621082	553704	5.74328	C1QBP	Complement component 1 Q subcomponent-binding protein, mitochondrial	3.4293e-138	>sp|Q07021|C1QBP_HUMAN Complement component 1 Q subcomponent-binding protein, mitochondrial OS=Homo sapiens GN=C1QBP PE=1 SV=1	31.2	31.2	3.9	0	11	0	4	4	1	0	2	0	4	4	1	0	2	0
QPCT	Q16769	Glutaminyl-peptide cyclotransferase	40.876	925350	1545500	1	1	1	1	309101	0.334037	-0.476206	7561.91	3.87863	QPCT	Glutaminyl-peptide cyclotransferase	0.00030947	>sp|Q16769|QPCT_HUMAN Glutaminyl-peptide cyclotransferase OS=Homo sapiens GN=QPCT PE=1 SV=1	3	6.9	0	0	0	0	1	2	0	0	0	0	1	2	0	0	0	0
LRPPRC	P42704	Leucine-rich PPR motif-containing protein, mitochondrial	157.9	2030900000	666220000	448550000	569260000	829520000	1077600000	718230000	0.353651	-0.451425	4.54864e+06	6.65788	LRPPRC	Leucine-rich PPR motif-containing protein, mitochondrial	0	>sp|P42704|LPPRC_HUMAN Leucine-rich PPR motif-containing protein, mitochondrial OS=Homo sapiens GN=LRPPRC PE=1 SV=3	58.3	48.9	41	40.9	43.7	43.6	72	63	50	49	51	51	72	63	50	49	51	51
SUMO1	P63165	Small ubiquitin-related modifier 1	11.557	31835000	53910000	477050	3333200	1	1	1.15441e+07	0.362621	-0.440547	998880	5.99951	SUMO1	Small ubiquitin-related modifier 1	5.0808e-06	>sp|P63165|SUMO1_HUMAN Small ubiquitin-related modifier 1 OS=Homo sapiens GN=SUMO1 PE=1 SV=1	20.8	27.7	8.9	11.9	0	0	2	3	1	1	0	0	2	3	1	1	0	0
IMMT	Q16891	Mitochondrial inner membrane protein	83.677	453200	921530	1	1	1	1	184307	0.406679	-0.390749	2202.6	3.34294	IMMT	Mitochondrial inner membrane protein	6.2089e-30	>sp|Q16891|IMMT_HUMAN Mitochondrial inner membrane protein OS=Homo sapiens GN=IMMT PE=1 SV=1	2.5	4.2	0	0	0	0	1	2	0	0	0	0	1	2	0	0	0	0
UQCRC2	P22695	Cytochrome b-c1 complex subunit 2, mitochondrial	48.442	343800	731490	1	1	1	1	146299	0.425535	-0.371065	3020.08	3.48002	UQCRC2	Cytochrome b-c1 complex subunit 2, mitochondrial	2.075e-24	>sp|P22695|QCR2_HUMAN Cytochrome b-c1 complex subunit 2, mitochondrial OS=Homo sapiens GN=UQCRC2 PE=1 SV=3	3.5	3.5	0	0	0	0	1	1	0	0	0	0	1	1	0	0	0	0
VDAC3	Q9Y277	Voltage-dependent anion-selective channel protein 3	30.658	452600	1106400	1	1	1	1	221281	0.48891	-0.310771	7217.72	3.8584	VDAC3	Voltage-dependent anion-selective channel protein 3	0.00036345	>sp|Q9Y277|VDAC3_HUMAN Voltage-dependent anion-selective channel protein 3 OS=Homo sapiens GN=VDAC3 PE=1 SV=1	3.9	7.8	0	0	0	0	1	2	0	0	0	0	1	2	0	0	0	0
MYO7B	Q6PIF6	Unconventional myosin-VIIb	241.6	282400000	266530000	4238200	288940000	181890000	237550000	195829640	0.693448	-0.158986	810553	5.90878	MYO7B	Unconventional myosin-VIIb	0.044017	>sp|Q6PIF6|MYO7B_HUMAN Unconventional myosin-VIIb OS=Homo sapiens GN=MYO7B PE=2 SV=2	0.4	0.4	0.4	0.4	0.4	0.4	1	1	1	1	1	1	1	1	1	1	1	1	+
HIST1H4A	P62805	Histone H4	11.367	1800700	6492900	1	1	1	1	1.29858e+06	0.721153	-0.141972	114241	5.05782	HIST1H4A	Histone H4	5.8841e-24	>sp|P62805|H4_HUMAN Histone H4 OS=Homo sapiens GN=HIST1H4A PE=1 SV=2	17.5	29.1	0	0	0	0	2	3	0	0	0	0	2	3	0	0	0	0
HIST1H2AB;HIST1H2AG;HIST1H2AD;HIST2H2AA3;HIST3H2A;HIST1H2AC;HIST2H2AC;H2AFJ;HIST1H2AH;HIST1H2AJ	P04908;P0C0S8;P20671;Q6FI13;Q7L7L0;Q93077;Q16777;Q9BTM1;Q96KK5;Q99878	Histone H2A type 1-B/E;Histone H2A type 1;Histone H2A type 1-D;Histone H2A type 2-A;Histone H2A type 3;Histone H2A type 1-C;Histone H2A type 2-C;Histone H2A.J;Histone H2A type 1-H;Histone H2A type 1-J	14.135	1	1	1	1	1	1	1	1	0	0.0707464	-1.1503	HIST1H2AB;HIST1H2AG;HIST1H2AD;HIST2H2AA3;HIST3H2A;HIST1H2AC;HIST2H2AC;H2AFJ;HIST1H2AH;HIST1H2AJ	Histone H2A type 1-B/E;Histone H2A type 1;Histone H2A type 1-D;Histone H2A type 2-A;Histone H2A type 3;Histone H2A type 1-C;Histone H2A type 2-C;Histone H2A.J;Histone H2A type 1-H;Histone H2A type 1-J	0.0012024	>sp|P04908|H2A1B_HUMAN Histone H2A type 1-B/E OS=Homo sapiens GN=HIST1H2AB PE=1 SV=2;>sp|P0C0S8|H2A1_HUMAN Histone H2A type 1 OS=Homo sapiens GN=HIST1H2AG PE=1 SV=2;>sp|P20671|H2A1D_HUMAN Histone H2A type 1-D OS=Homo sapiens GN=HIST1H2AD PE=1 SV=2;>sp|Q6FI	0	14.6	0	0	0	0	0	1	0	0	0	0	0	1	0	0	0	0
PRKCSH	P14314	Glucosidase 2 subunit beta	59.425	1	1	1	1	1	1	1	1	0	0.0168279	-1.77397	PRKCSH	Glucosidase 2 subunit beta	5.7102e-09	>sp|P14314|GLU2B_HUMAN Glucosidase 2 subunit beta OS=Homo sapiens GN=PRKCSH PE=1 SV=2	2.5	0	0	0	0	0	1	0	0	0	0	0	1	0	0	0	0	0
JUP	P14923	Junction plakoglobin	81.744	1	1	1	1	1	1	1	1	0	0.0122333	-1.91246	JUP	Junction plakoglobin	0.004124	>sp|P14923|PLAK_HUMAN Junction plakoglobin OS=Homo sapiens GN=JUP PE=1 SV=3	1.9	0	0	0	0	0	1	0	0	0	0	0	1	0	0	0	0	0
FLNA;FLNC	P21333;Q14315	Filamin-A;Filamin-C	280.74	1	1	1	1	1	1	1	1	0	0.00356201	-2.4483	FLNA;FLNC	Filamin-A;Filamin-C	7.0106e-06	>sp|P21333|FLNA_HUMAN Filamin-A OS=Homo sapiens GN=FLNA PE=1 SV=4;>sp|Q14315|FLNC_HUMAN Filamin-C OS=Homo sapiens GN=FLNC PE=1 SV=3	0	0.6	0	0	0.5	0	0	1	0	0	1	0	0	1	0	0	1	0
RPS19	P39019	40S ribosomal protein S19	16.06	1	1	1	1	1	1	1	1	0	0.0622665	-1.20575	RPS19	40S ribosomal protein S19	0.0070629	>sp|P39019|RS19_HUMAN 40S ribosomal protein S19 OS=Homo sapiens GN=RPS19 PE=1 SV=2	0	6.9	0	0	0	0	0	1	0	0	0	0	0	1	0	0	0	0
PPP2R2A	P63151	Serine/threonine-protein phosphatase 2A 55 kDa regulatory subunit B alpha isoform	51.691	1	1	1	1	1	1	1	1	0	0.0193457	-1.71341	PPP2R2A	Serine/threonine-protein phosphatase 2A 55 kDa regulatory subunit B alpha isoform	8.192e-61	>sp|P63151|2ABA_HUMAN Serine/threonine-protein phosphatase 2A 55 kDa regulatory subunit B alpha isoform OS=Homo sapiens GN=PPP2R2A PE=1 SV=1	0	0	2.5	0	0	0	0	0	1	0	0	0	0	0	1	0	0	0
HBB	P68871	Hemoglobin subunit beta;LVV-hemorphin-7	15.998	1	1	1	1	1	1	1	1	0	0.0625078	-1.20407	HBB	Hemoglobin subunit beta;LVV-hemorphin-7	0.0035223	>sp|P68871|HBB_HUMAN Hemoglobin subunit beta OS=Homo sapiens GN=HBB PE=1 SV=2	0	8.2	0	0	0	0	0	1	0	0	0	0	0	1	0	0	0	0
BASP1	P80723	Brain acid soluble protein 1	22.693	1	1	1	1	1	1	1	1	0	0.0440665	-1.35589	BASP1	Brain acid soluble protein 1	0.0065448	>sp|P80723|BASP1_HUMAN Brain acid soluble protein 1 OS=Homo sapiens GN=BASP1 PE=1 SV=2	0	6.2	0	0	0	0	0	1	0	0	0	0	0	1	0	0	0	0
PABPC4;PABPC4L	Q13310;P0CB38	Polyadenylate-binding protein 4;Polyadenylate-binding protein 4-like	70.782	1	1	1	1	1	1	1	1	0	0.0141279	-1.84992	PABPC4;PABPC4L	Polyadenylate-binding protein 4;Polyadenylate-binding protein 4-like	1.1801e-111	>sp|Q13310|PABP4_HUMAN Polyadenylate-binding protein 4 OS=Homo sapiens GN=PABPC4 PE=1 SV=1;>sp|P0CB38|PAB4L_HUMAN Polyadenylate-binding protein 4-like OS=Homo sapiens GN=PABPC4L PE=2 SV=1	0	0	2.6	1.6	2.6	2.6	0	0	0	1	0	0	0	0	0	1	0	0
ATAD3B;ATAD3A	Q5T9A4;Q9NVI7	ATPase family AAA domain-containing protein 3B;ATPase family AAA domain-containing protein 3A	72.572	1	1	1	1	1	1	1	1	0	0.0137794	-1.86077	ATAD3B;ATAD3A	ATPase family AAA domain-containing protein 3B;ATPase family AAA domain-containing protein 3A	0.0077265	>sp|Q5T9A4|ATD3B_HUMAN ATPase family AAA domain-containing protein 3B OS=Homo sapiens GN=ATAD3B PE=1 SV=1;>sp|Q9NVI7|ATD3A_HUMAN ATPase family AAA domain-containing protein 3A OS=Homo sapiens GN=ATAD3A PE=1 SV=2	0	1.7	0	0	0	0	0	1	0	0	0	0	0	1	0	0	0	0
MAP7D3	Q8IWC1	MAP7 domain-containing protein 3	98.428	1	1	1	1	1	1	1	1	0	0.0101597	-1.99312	MAP7D3	MAP7 domain-containing protein 3	0.00022138	>sp|Q8IWC1|MA7D3_HUMAN MAP7 domain-containing protein 3 OS=Homo sapiens GN=MAP7D3 PE=1 SV=2	0	0	0	0	1.7	0	0	0	0	0	1	0	0	0	0	0	1	0
TIMM9	Q9Y5J7	Mitochondrial import inner membrane translocase subunit Tim9	10.378	1	1	1	1	1	1	1	1	0	0.0963577	-1.01611	TIMM9	Mitochondrial import inner membrane translocase subunit Tim9	1.3602e-16	>sp|Q9Y5J7|TIM9_HUMAN Mitochondrial import inner membrane translocase subunit Tim9 OS=Homo sapiens GN=TIMM9 PE=1 SV=1	12.4	0	0	0	0	0	1	0	0	0	0	0	1	0	0	0	0	0
DANCR	P0C864	Putative uncharacterized protein DANCR	16.785	11249000	11387000	15137000	5218700	22986000	10532000	13052140	1.16029	0.0645678	777607	5.89076	DANCR	Putative uncharacterized protein DANCR	0.013234	>sp|P0C864|SNH13_HUMAN Putative uncharacterized protein SNHG13 OS=Homo sapiens GN=SNHG13 PE=5 SV=1	4.3	4.3	4.3	4.3	4.3	4.3	1	1	1	1	1	1	1	1	1	1	1	1
ACTBL2	Q562R1	Beta-actin-like protein 2	42.003	7685200	1	1	1	1	45326000	9.0652e+06	1.17957	0.0717223	215823	5.3341	ACTBL2	Beta-actin-like protein 2	3.7e-30	>sp|Q562R1|ACTBL_HUMAN Beta-actin-like protein 2 OS=Homo sapiens GN=ACTBL2 PE=1 SV=2	9	4.3	0	0	4.3	4.8	1	0	0	0	0	1	1	0	0	0	0	1
CALU	O43852	Calumenin	37.106	4086200	3090700	2695400	3723700	7889400	11077000	5695240	1.39377	0.144192	153486	5.18607	CALU	Calumenin	2.2623e-15	>sp|O43852|CALU_HUMAN Calumenin OS=Homo sapiens GN=CALU PE=1 SV=2	6.7	6.7	6.7	6.7	6.7	9.8	2	2	2	2	2	3	2	2	2	2	2	3
TOMM22	Q9NS69	Mitochondrial import receptor subunit TOM22 homolog	15.521	115430	815350	1	1	1	1	163071	1.41272	0.150058	10506.5	4.02146	TOMM22	Mitochondrial import receptor subunit TOM22 homolog	4.3812e-86	>sp|Q9NS69|TOM22_HUMAN Mitochondrial import receptor subunit TOM22 homolog OS=Homo sapiens GN=TOMM22 PE=1 SV=3	8.5	23.2	0	0	0	0	1	2	0	0	0	0	1	2	0	0	0	0
HIST1H1E;HIST1H1D;HIST1H1A;HIST1H1C;HIST1H1T	P10412;P16402;Q02539;P16403;P22492	Histone H1.4;Histone H1.3;Histone H1.1;Histone H1.2;Histone H1t	21.865	3787600	5330100	2764500	2426600	8692000	10266000	5895840	1.55662	0.192182	269647	5.4308	HIST1H1E;HIST1H1D;HIST1H1A;HIST1H1C;HIST1H1T	Histone H1.4;Histone H1.3;Histone H1.1;Histone H1.2;Histone H1t	0.0023618	>sp|P10412|H14_HUMAN Histone H1.4 OS=Homo sapiens GN=HIST1H1E PE=1 SV=2;>sp|P16402|H13_HUMAN Histone H1.3 OS=Homo sapiens GN=HIST1H1D PE=1 SV=2;>sp|Q02539|H11_HUMAN Histone H1.1 OS=Homo sapiens GN=HIST1H1A PE=1 SV=3;>sp|P16403|H12_HUMAN Histone H1.2 OS=Hom	7.3	12.3	7.3	7.3	7.3	7.3	1	2	1	1	1	1	1	2	1	1	1	1
RPL29	P47914	60S ribosomal protein L29	17.752	773150	6233200	1	1	1	1504300	1.5475e+06	2.00155	0.301367	87173.3	4.94038	RPL29	60S ribosomal protein L29	1.7137e-16	>sp|P47914|RL29_HUMAN 60S ribosomal protein L29 OS=Homo sapiens GN=RPL29 PE=1 SV=2	9.4	9.4	0	0	0	9.4	1	1	0	0	0	1	1	1	0	0	0	1
HSPA5	P11021	78 kDa glucose-regulated protein	72.332	6635700	7361100	4646100	6664100	23533000	26939000	13828660	2.08398	0.318893	191183	5.28145	HSPA5	78 kDa glucose-regulated protein	2.7293e-50	>sp|P11021|GRP78_HUMAN 78 kDa glucose-regulated protein OS=Homo sapiens GN=HSPA5 PE=1 SV=2	10.1	10.1	5.8	5.7	8.3	8.3	5	5	3	3	4	4	4	4	3	2	3	3
ATP5B	P06576	ATP synthase subunit beta, mitochondrial	56.559	8588100	25851000	16396000	18961000	20174000	27119000	21700200	2.52678	0.402567	383674	5.58396	ATP5B	ATP synthase subunit beta, mitochondrial	1.1679e-181	>sp|P06576|ATPB_HUMAN ATP synthase subunit beta, mitochondrial OS=Homo sapiens GN=ATP5B PE=1 SV=3	16.8	20.4	14.2	14.2	14.6	17.2	6	7	5	5	5	6	6	7	5	5	5	6
COX4I1	P13073	Cytochrome c oxidase subunit 4 isoform 1, mitochondrial	19.576	992730	2073500	495380	1265600	4426100	4498900	2551896	2.57058	0.410032	130358	5.11514	COX4I1	Cytochrome c oxidase subunit 4 isoform 1, mitochondrial	0.005092	>sp|P13073|COX41_HUMAN Cytochrome c oxidase subunit 4 isoform 1, mitochondrial OS=Homo sapiens GN=COX4I1 PE=1 SV=1	6.5	6.5	6.5	6.5	6.5	6.5	1	1	1	1	1	1	1	1	1	1	1	1
SLC25A11	Q02978	Mitochondrial 2-oxoglutarate/malate carrier protein	34.061	263880	1013800	1	2640700	1	1	730901	2.76982	0.442452	21458.6	4.3316	SLC25A11	Mitochondrial 2-oxoglutarate/malate carrier protein	0.00050445	>sp|Q02978|M2OM_HUMAN Mitochondrial 2-oxoglutarate/malate carrier protein OS=Homo sapiens GN=SLC25A11 PE=1 SV=3	5.1	5.1	0	5.1	0	0	1	1	0	1	0	0	1	1	0	1	0	0
	P06310;P06309;P01614;P01617	Ig kappa chain V-II region RPMI 6410;Ig kappa chain V-II region GM607;Ig kappa chain V-II region Cum;Ig kappa chain V-II region TEW	14.707	13715000	13721000	31257000	70747000	40895000	48715000	41067000	2.99431	0.476297	2.79234e+06	6.44597		Ig kappa chain V-II region RPMI 6410;Ig kappa chain V-II region GM607;Ig kappa chain V-II region Cum;Ig kappa chain V-II region TEW	1.7482e-26	>sp|P06310|KV206_HUMAN Ig kappa chain V-II region RPMI 6410 OS=Homo sapiens PE=4 SV=1;>sp|P06309|KV205_HUMAN Ig kappa chain V-II region GM607 (Fragment) OS=Homo sapiens PE=4 SV=1;>sp|P01614|KV201_HUMAN Ig kappa chain V-II region Cum OS=Homo sapiens PE=1 SV	9.8	9.8	9.8	9.8	9.8	9.8	1	1	1	1	1	1	1	1	1	1	1	1
SDHA	P31040	Succinate dehydrogenase [ubiquinone] flavoprotein subunit, mitochondrial	72.691	1140600	1252300	1	1	5308400	11646000	3.64134e+06	3.19248	0.504128	50093.4	4.69978	SDHA	Succinate dehydrogenase [ubiquinone] flavoprotein subunit, mitochondrial	1.4872e-06	>sp|P31040|DHSA_HUMAN Succinate dehydrogenase [ubiquinone] flavoprotein subunit, mitochondrial OS=Homo sapiens GN=SDHA PE=1 SV=2	3.6	5	0	0	1.7	3.6	2	2	0	0	1	2	2	2	0	0	1	2
AIFM1	O95831	Apoptosis-inducing factor 1, mitochondrial	66.9	451400	2418500	2595500	1	1570000	2247400	1.76628e+06	3.91289	0.592498	26401.8	4.42163	AIFM1	Apoptosis-inducing factor 1, mitochondrial	5.5423e-07	>sp|O95831|AIFM1_HUMAN Apoptosis-inducing factor 1, mitochondrial OS=Homo sapiens GN=AIFM1 PE=1 SV=1	1.8	3.9	1.8	0	2.1	2.1	1	2	1	0	1	1	1	2	1	0	1	1
OAT	P04181	Ornithine aminotransferase, mitochondrial;Ornithine aminotransferase, hepatic form;Ornithine aminotransferase, renal form	48.534	3427700	3583200	5437000	8689300	24839000	34470000	15403700	4.49389	0.652622	317380	5.50158	OAT	Ornithine aminotransferase, mitochondrial;Ornithine aminotransferase, hepatic form;Ornithine aminotransferase, renal form	2.2441e-09	>sp|P04181|OAT_HUMAN Ornithine aminotransferase, mitochondrial OS=Homo sapiens GN=OAT PE=1 SV=1	4.8	4.8	5.5	6.6	8.9	8.9	2	2	2	2	3	3	2	2	2	2	3	3
PRSS1;PRSS2;TRY6	CON__P07477;P07477;P07478;Q8NHM4	Trypsin-1;Alpha-trypsin chain 1;Alpha-trypsin chain 2;Trypsin-2;Putative trypsin-6	26.558	86492000	100980000	650960000	733460000	1253400	744120000	446154680	5.15833	0.71251	1.67993e+07	7.22529	PRSS1;PRSS2;TRY6	Trypsin-1;Alpha-trypsin chain 1;Alpha-trypsin chain 2;Trypsin-2;Putative trypsin-6	0.0059516	>P07477 SWISS-PROT:P07477 Tax_Id=9606 Gene_Symbol=PRSS1 Trypsin-1 precursor;>sp|P07477|TRY1_HUMAN Trypsin-1 OS=Homo sapiens GN=PRSS1 PE=1 SV=1;>sp|P07478|TRY2_HUMAN Trypsin-2 OS=Homo sapiens GN=PRSS2 PE=1 SV=1;>sp|Q8NHM4|TRY6_HUMAN Putative trypsin-6 OS=Ho	8.1	8.1	8.1	8.1	8.1	8.1	1	1	1	1	1	1	1	1	1	1	1	1
ILF2	Q12905	Interleukin enhancer-binding factor 2	43.062	176020	1	778730	1	1827700	3012300	1.12375e+06	6.3842	0.805106	26096	4.41657	ILF2	Interleukin enhancer-binding factor 2	0.014073	>sp|Q12905|ILF2_HUMAN Interleukin enhancer-binding factor 2 OS=Homo sapiens GN=ILF2 PE=1 SV=2	3.1	0	3.1	0	3.1	3.1	1	0	1	0	1	1	1	0	1	0	1	1
HSPA1A	P08107	Heat shock 70 kDa protein 1A/1B	70.051	789280	3032600	1158600	398750	9365900	11608000	5112770	6.47776	0.811425	72986.4	4.86324	HSPA1A	Heat shock 70 kDa protein 1A/1B	2.2399e-88	>sp|P08107|HSP71_HUMAN Heat shock 70 kDa protein 1A/1B OS=Homo sapiens GN=HSPA1A PE=1 SV=5	2	4.4	4.8	2.5	11.5	13.6	1	2	2	1	3	4	0	1	1	0	2	2
RPL35	P42766	60S ribosomal protein L35	14.551	421210	2007500	1511300	2532900	4367800	5770500	3238000	7.68738	0.885778	222528	5.34738	RPL35	60S ribosomal protein L35	0.003548	>sp|P42766|RL35_HUMAN 60S ribosomal protein L35 OS=Homo sapiens GN=RPL35 PE=1 SV=2	8.1	8.1	8.1	8.1	8.1	8.1	1	1	1	1	1	1	1	1	1	1	1	1
RPSA	P08865	40S ribosomal protein SA	32.854	321870	489960	2681300	2870200	5420000	1684700	2629232	8.16861	0.912148	80027.8	4.90324	RPSA	40S ribosomal protein SA	0.001307	>sp|P08865|RSSA_HUMAN 40S ribosomal protein SA OS=Homo sapiens GN=RPSA PE=1 SV=4	4.4	4.4	4.4	4.4	4.4	4.4	1	1	1	1	1	1	1	1	1	1	1	1
EPHB6	O15197	Ephrin type-B receptor 6	110.7	20528000	21484000	161410000	181910000	229150000	277230000	174236800	8.48776	0.928793	1.57395e+06	6.19699	EPHB6	Ephrin type-B receptor 6	0.056707	>sp|O15197|EPHB6_HUMAN Ephrin type-B receptor 6 OS=Homo sapiens GN=EPHB6 PE=1 SV=4	1.2	1.2	1.2	1.2	1.2	1.2	1	1	1	1	1	1	1	1	1	1	1	1	+
YBX1	P67809	Nuclease-sensitive element-binding protein 1	35.924	444400	805000	3484400	3223100	8363700	9218100	5018860	11.2936	1.05283	139708	5.14522	YBX1	Nuclease-sensitive element-binding protein 1	0	>sp|P67809|YBOX1_HUMAN Nuclease-sensitive element-binding protein 1 OS=Homo sapiens GN=YBX1 PE=1 SV=3	5.9	5.9	21.9	21.9	21.9	21.9	1	1	4	4	4	4	1	1	4	4	4	4
HSPD1	P10809	60 kDa heat shock protein, mitochondrial	61.054	5101800	18388000	10932000	63451000	72442000	158310000	64704600	12.6827	1.10321	1.05979e+06	6.02522	HSPD1	60 kDa heat shock protein, mitochondrial	1.4375e-162	>sp|P10809|CH60_HUMAN 60 kDa heat shock protein, mitochondrial OS=Homo sapiens GN=HSPD1 PE=1 SV=2	7.3	18.5	11.5	11.5	14.7	11.5	3	7	6	6	7	6	3	7	6	6	7	6
GIGYF2	Q6Y7W6	PERQ amino acid-rich with GYF domain-containing protein 2	150.07	1300800	1	8370200	9776000	32538000	39023000	1.79414e+07	13.7926	1.13965	119554	5.07756	GIGYF2	PERQ amino acid-rich with GYF domain-containing protein 2	0.0076078	>sp|Q6Y7W6|PERQ2_HUMAN PERQ amino acid-rich with GYF domain-containing protein 2 OS=Homo sapiens GN=GIGYF2 PE=1 SV=1	0.7	0	0.7	0.7	0.7	0.7	1	0	1	1	1	1	1	0	1	1	1	1
SLC25A3	Q00325	Phosphate carrier protein, mitochondrial	40.094	809780	2820500	5680100	10466000	12491000	33565000	13004520	16.0593	1.20573	324351	5.51101	SLC25A3	Phosphate carrier protein, mitochondrial	1.4045e-14	>sp|Q00325|MPCP_HUMAN Phosphate carrier protein, mitochondrial OS=Homo sapiens GN=SLC25A3 PE=1 SV=2	3.3	3.3	3.3	3.3	3.3	3.3	1	1	1	1	1	1	1	1	1	1	1	1
ZC3H7A	Q8IWR0	Zinc finger CCCH domain-containing protein 7A	110.54	6392800	1	1	1	538670000	2911900	1.08316e+08	16.9435	1.229	979884	5.99117	ZC3H7A	Zinc finger CCCH domain-containing protein 7A	0.00072099	>sp|Q8IWR0|Z3H7A_HUMAN Zinc finger CCCH domain-containing protein 7A OS=Homo sapiens GN=ZC3H7A PE=1 SV=1	1.5	0	1.5	0	1.5	1.5	1	0	1	0	1	1	1	0	1	0	1	1
HSPA9	P38646	Stress-70 protein, mitochondrial	73.68	18315000	265590000	295930000	164280000	572070000	382640000	336102000	18.3512	1.26366	4.56164e+06	6.65912	HSPA9	Stress-70 protein, mitochondrial	0	>sp|P38646|GRP75_HUMAN Stress-70 protein, mitochondrial OS=Homo sapiens GN=HSPA9 PE=1 SV=2	19.6	36.2	30.3	32.4	37.8	37	11	23	17	18	21	22	11	23	17	18	21	22
IGF2BP1	Q9NZI8	Insulin-like growth factor 2 mRNA-binding protein 1	63.48	518970	147080	5605600	6817600	19401000	18911000	10176456	19.6089	1.29245	160310	5.20496	IGF2BP1	Insulin-like growth factor 2 mRNA-binding protein 1	1.3495e-12	>sp|Q9NZI8|IF2B1_HUMAN Insulin-like growth factor 2 mRNA-binding protein 1 OS=Homo sapiens GN=IGF2BP1 PE=1 SV=2	2.8	1.7	6.8	6.8	6.8	6.8	1	1	3	3	3	3	1	1	3	3	3	3
SEC61B	P60468	Protein transport protein Sec61 subunit beta	9.9743	118860	686540	793510	1686900	4947600	7730000	3168910	26.6609	1.42587	317708	5.50203	SEC61B	Protein transport protein Sec61 subunit beta	6.2355e-05	>sp|P60468|SC61B_HUMAN Protein transport protein Sec61 subunit beta OS=Homo sapiens GN=SEC61B PE=1 SV=2	15.6	15.6	10.4	10.4	26	26	1	1	1	1	2	2	1	1	1	1	2	2
ACSS2	Q9NR19	Acetyl-coenzyme A synthetase, cytoplasmic	78.579	7381200	5069700	356000000	239880000	75334000	325390000	200334740	27.1412	1.43363	2.54947e+06	6.40645	ACSS2	Acetyl-coenzyme A synthetase, cytoplasmic	0.0058373	>sp|Q9NR19|ACSA_HUMAN Acetyl-coenzyme A synthetase, cytoplasmic OS=Homo sapiens GN=ACSS2 PE=1 SV=1	2.9	2.9	2.9	2.9	2.9	2.9	1	1	1	1	1	1	1	1	1	1	1	1
RPS14	P62263	40S ribosomal protein S14	16.273	432270	968540	545040	13758000	21995000	23521000	12157516	28.1248	1.44909	747097	5.87338	RPS14	40S ribosomal protein S14	4.2414e-05	>sp|P62263|RS14_HUMAN 40S ribosomal protein S14 OS=Homo sapiens GN=RPS14 PE=1 SV=3	8.6	8.6	8.6	8.6	8.6	8.6	1	1	1	1	1	1	1	1	1	1	1	1
DHX30	Q7L2E3	Putative ATP-dependent RNA helicase DHX30	133.94	2114800	6775700	29048000	56661000	118590000	171930000	76600940	36.2214	1.55896	571905	5.75732	DHX30	Putative ATP-dependent RNA helicase DHX30	4.9234e-73	>sp|Q7L2E3|DHX30_HUMAN Putative ATP-dependent RNA helicase DHX30 OS=Homo sapiens GN=DHX30 PE=1 SV=1	6.4	7.5	9.4	12.1	10.6	11.7	5	7	9	12	10	12	5	7	9	12	10	12
SLC25A5	P05141	ADP/ATP translocase 2	32.852	1060700	7821200	40033000	90897000	119260000	151740000	81950240	77.2605	1.88796	2.49453e+06	6.39699	SLC25A5	ADP/ATP translocase 2	5.2251e-21	>sp|P05141|ADT2_HUMAN ADP/ATP translocase 2 OS=Homo sapiens GN=SLC25A5 PE=1 SV=7	7.4	10.1	10.1	13.8	18.5	11.1	2	3	3	4	4	3	0	0	0	1	2	1
MASTL	Q96GX5	Serine/threonine-protein kinase greatwall	97.318	167670	322480	5811800	19024000	21869000	34974000	16400256	97.8127	1.9904	168522	5.22666	MASTL	Serine/threonine-protein kinase greatwall	0.013984	>sp|Q96GX5|GWL_HUMAN Serine/threonine-protein kinase greatwall OS=Homo sapiens GN=MASTL PE=1 SV=1	1.6	1.6	1.6	1.6	1.6	1.6	1	1	1	1	1	1	1	1	1	1	1	1
RPL14	P50914	60S ribosomal protein L14	23.432	277180	2350900	19667000	32827000	88799000	143500000	57428780	207.189	2.31637	2.45087e+06	6.38932	RPL14	60S ribosomal protein L14	2.138e-39	>sp|P50914|RL14_HUMAN 60S ribosomal protein L14 OS=Homo sapiens GN=RPL14 PE=1 SV=4	5.1	5.1	10.7	10.7	16.3	16.3	1	1	2	2	3	3	1	1	2	2	3	3
RPL34	P49207	60S ribosomal protein L34	13.293	121650	989070	6339700	10144000	46485000	63822000	25555954	210.078	2.32238	1.92251e+06	6.28387	RPL34	60S ribosomal protein L34	0.0001156	>sp|P49207|RL34_HUMAN 60S ribosomal protein L34 OS=Homo sapiens GN=RPL34 PE=1 SV=3	7.7	7.7	6	13.7	13.7	13.7	1	1	1	2	2	2	1	1	1	2	2	2
RPL7	P18124	60S ribosomal protein L7	29.225	326470	4214800	48796000	75100000	393680000	472580000	198874160	609.165	2.78474	6.80493e+06	6.83282	RPL7	60S ribosomal protein L7	1.5058e-88	>sp|P18124|RL7_HUMAN 60S ribosomal protein L7 OS=Homo sapiens GN=RPL7 PE=1 SV=1	4	7.3	22.6	25	25.8	25.8	1	2	6	7	7	7	1	2	6	7	7	7
PDIA3	P30101	Protein disulfide-isomerase A3	56.782	1	1	67630	1	1	1	13526.8	13526.8	4.1312	238.223	2.37698	PDIA3	Protein disulfide-isomerase A3	0.014073	>sp|P30101|PDIA3_HUMAN Protein disulfide-isomerase A3 OS=Homo sapiens GN=PDIA3 PE=1 SV=4	0	0	2.4	0	0	0	0	0	1	0	0	0	0	0	1	0	0	0
DHX36	Q9H2U1	Probable ATP-dependent RNA helicase DHX36	114.76	1	1	80867	1	1	1	16174.2	16174.2	4.20882	140.939	2.14903	DHX36	Probable ATP-dependent RNA helicase DHX36	0.0037666	>sp|Q9H2U1|DHX36_HUMAN Probable ATP-dependent RNA helicase DHX36 OS=Homo sapiens GN=DHX36 PE=1 SV=2	0	0	1.3	0	0	0	0	0	1	0	0	0	0	0	1	0	0	0
MAP4K4	O95819	Mitogen-activated protein kinase kinase kinase kinase 4	142.1	1	1	1	1	1	109140	21828.8	21828.8	4.33903	153.616	2.18644	MAP4K4	Mitogen-activated protein kinase kinase kinase kinase 4	8.0572e-05	>sp|O95819|M4K4_HUMAN Mitogen-activated protein kinase kinase kinase kinase 4 OS=Homo sapiens GN=MAP4K4 PE=1 SV=2	0	0	0	0	0	2.3	0	0	0	0	0	1	0	0	0	0	0	1
TOP2A	P11388	DNA topoisomerase 2-alpha	174.38	1	1	1	112270	1	1	22454.8	22454.8	4.35131	128.769	2.10981	TOP2A	DNA topoisomerase 2-alpha	0.003072	>sp|P11388|TOP2A_HUMAN DNA topoisomerase 2-alpha OS=Homo sapiens GN=TOP2A PE=1 SV=3	0	0	0	1	0	0	0	0	0	1	0	0	0	0	0	1	0	0
CHCHD3	Q9NX63	Coiled-coil-helix-coiled-coil-helix domain-containing protein 3, mitochondrial	26.152	1	168970	1	1	1	1	33794.8	33794.8	4.52885	1292.25	3.11134	CHCHD3	Coiled-coil-helix-coiled-coil-helix domain-containing protein 3, mitochondrial	3.8787e-95	>sp|Q9NX63|CHCH3_HUMAN Coiled-coil-helix-coiled-coil-helix domain-containing protein 3, mitochondrial OS=Homo sapiens GN=CHCHD3 PE=1 SV=1	0	6.6	0	0	0	0	0	1	0	0	0	0	0	1	0	0	0	0
LARP1	Q6PKG0	La-related protein 1	123.51	1	1	1	1	1	173200	34640.8	34640.8	4.53959	280.47	2.44789	LARP1	La-related protein 1	0.00015021	>sp|Q6PKG0|LARP1_HUMAN La-related protein 1 OS=Homo sapiens GN=LARP1 PE=1 SV=2	0	0	0	0	0	2.4	0	0	0	0	0	1	0	0	0	0	0	1
UPF3B	Q9BZI7	Regulator of nonsense transcripts 3B	57.761	1	1	1	1	1	197430	39486.8	39486.8	4.59645	683.624	2.83482	UPF3B	Regulator of nonsense transcripts 3B	0.0102	>sp|Q9BZI7|REN3B_HUMAN Regulator of nonsense transcripts 3B OS=Homo sapiens GN=UPF3B PE=1 SV=1	0	0	0	0	0	2.1	0	0	0	0	0	1	0	0	0	0	0	1
CDS2	O95674	Phosphatidate cytidylyltransferase 2	51.417	1	1	1	1	118050	152640	54138.6	54138.6	4.73351	1052.93	3.0224	CDS2	Phosphatidate cytidylyltransferase 2	0.0071811	>sp|O95674|CDS2_HUMAN Phosphatidate cytidylyltransferase 2 OS=Homo sapiens GN=CDS2 PE=1 SV=1	0	0	0	0	2.7	2.7	0	0	0	0	1	1	0	0	0	0	1	1
USP10	Q14694	Ubiquitin carboxyl-terminal hydrolase 10	87.133	1	1	1	1	1	283000	56600.8	56600.8	4.75282	649.591	2.81264	USP10	Ubiquitin carboxyl-terminal hydrolase 10	0.0071087	>sp|Q14694|UBP10_HUMAN Ubiquitin carboxyl-terminal hydrolase 10 OS=Homo sapiens GN=USP10 PE=1 SV=2	0	0	0	0	0	3.1	0	0	0	0	0	1	0	0	0	0	0	1
HSPA8;HSPA2	P11142;P54652	Heat shock cognate 71 kDa protein;Heat shock-related 70 kDa protein 2	70.897	1	1	351060	1	1	1	70212.8	70212.8	4.84642	990.349	2.99579	HSPA8;HSPA2	Heat shock cognate 71 kDa protein;Heat shock-related 70 kDa protein 2	1.2291e-92	>sp|P11142|HSP7C_HUMAN Heat shock cognate 71 kDa protein OS=Homo sapiens GN=HSPA8 PE=1 SV=1;>sp|P54652|HSP72_HUMAN Heat shock-related 70 kDa protein 2 OS=Homo sapiens GN=HSPA2 PE=1 SV=1	4.5	6.8	2.5	2.5	2.5	4.5	0	1	1	0	0	0	0	1	1	0	0	0
VARS2	Q5ST30	Valine--tRNA ligase, mitochondrial	118.49	1	1	100670	158340	1	98674	71537.2	71537.2	4.85453	603.74	2.78085	VARS2	Valine--tRNA ligase, mitochondrial	0.0016231	>sp|Q5ST30|SYVM_HUMAN Valine--tRNA ligase, mitochondrial OS=Homo sapiens GN=VARS2 PE=1 SV=2	0	0	1	1	0	1	0	0	1	1	0	1	0	0	1	1	0	1
ECSIT	Q9BQ95	Evolutionarily conserved signaling intermediate in Toll pathway, mitochondrial	49.148	1	1	1	449100	1	1	89820.8	89820.8	4.95338	1827.56	3.26187	ECSIT	Evolutionarily conserved signaling intermediate in Toll pathway, mitochondrial	0.0052171	>sp|Q9BQ95|ECSIT_HUMAN Evolutionarily conserved signaling intermediate in Toll pathway, mitochondrial OS=Homo sapiens GN=ECSIT PE=1 SV=1	0	0	0	3.2	0	0	0	0	0	1	0	0	0	0	0	1	0	0
KPRP	Q5T749	Keratinocyte proline-rich protein	64.135	1	1	1	1	1	467580	93516.8	93516.8	4.97089	1458.12	3.16379	KPRP	Keratinocyte proline-rich protein	0.0066328	>sp|Q5T749|KPRP_HUMAN Keratinocyte proline-rich protein OS=Homo sapiens GN=KPRP PE=1 SV=1	0	0	0	0	0	1.6	0	0	0	0	0	1	0	0	0	0	0	1
SPCS2	Q15005	Signal peptidase complex subunit 2	25.003	1	1	1	75022	170710	253470	99840.8	99840.8	4.99931	3993.15	3.60132	SPCS2	Signal peptidase complex subunit 2	1.0079e-27	>sp|Q15005|SPCS2_HUMAN Signal peptidase complex subunit 2 OS=Homo sapiens GN=SPCS2 PE=1 SV=3	0	0	0	9.7	9.7	9.7	0	0	0	1	1	1	0	0	0	1	1	1
SMC3	Q9UQE7	Structural maintenance of chromosomes protein 3	141.54	1	1	1	1	1	571750	114351	114351	5.05824	807.904	2.90736	SMC3	Structural maintenance of chromosomes protein 3	4.802e-12	>sp|Q9UQE7|SMC3_HUMAN Structural maintenance of chromosomes protein 3 OS=Homo sapiens GN=SMC3 PE=1 SV=2	0	0	0	0	0	1.7	0	0	0	0	0	1	0	0	0	0	0	1
MIPEP	Q99797	Mitochondrial intermediate peptidase	80.64	1	1	594580	1	1	1	118917	118917	5.07524	1474.66	3.16869	MIPEP	Mitochondrial intermediate peptidase	0.0075459	>sp|Q99797|MIPEP_HUMAN Mitochondrial intermediate peptidase OS=Homo sapiens GN=MIPEP PE=1 SV=2	0	0	1.8	0	0	0	0	0	1	0	0	0	0	0	1	0	0	0
MRPL44	Q9H9J2	39S ribosomal protein L44, mitochondrial	37.535	1	1	1	1	1	742690	148539	148539	5.17184	3957.34	3.5974	MRPL44	39S ribosomal protein L44, mitochondrial	0.00025227	>sp|Q9H9J2|RM44_HUMAN 39S ribosomal protein L44, mitochondrial OS=Homo sapiens GN=MRPL44 PE=1 SV=1	0	0	0	0	0	5.7	0	0	0	0	0	1	0	0	0	0	0	1
DDRGK1	Q96HY6	DDRGK domain-containing protein 1	35.61	1	1	1	138990	176770	497150	162582	162582	5.21107	4565.64	3.6595	DDRGK1	DDRGK domain-containing protein 1	0.00017081	>sp|Q96HY6|DDRGK_HUMAN DDRGK domain-containing protein 1 OS=Homo sapiens GN=DDRGK1 PE=1 SV=2	0	0	0	3.5	3.5	3.5	0	0	0	1	1	1	0	0	0	1	1	1
RAB5C	P51148	Ras-related protein Rab-5C	23.482	1	1	87463	172400	179530	378620	163603	163603	5.21379	6967.16	3.84306	RAB5C	Ras-related protein Rab-5C	0.0056255	>sp|P51148|RAB5C_HUMAN Ras-related protein Rab-5C OS=Homo sapiens GN=RAB5C PE=1 SV=2	0	0	5.6	5.6	5.6	5.6	0	0	1	1	1	1	0	0	1	1	1	1
EIF5B	O60841	Eukaryotic translation initiation factor 5B	138.83	1	1	62443	1	310820	475190	169691	169691	5.22966	1222.29	3.08718	EIF5B	Eukaryotic translation initiation factor 5B	0.00013045	>sp|O60841|IF2P_HUMAN Eukaryotic translation initiation factor 5B OS=Homo sapiens GN=EIF5B PE=1 SV=4	0	0	1.3	0	1.3	1.3	0	0	1	0	1	1	0	0	1	0	1	1
FKBP8	Q14318	Peptidyl-prolyl cis-trans isomerase FKBP8	44.561	1	1	1	1	1	854080	170817	170817	5.23253	3833.33	3.58358	FKBP8	Peptidyl-prolyl cis-trans isomerase FKBP8	0.0019093	>sp|Q14318|FKBP8_HUMAN Peptidyl-prolyl cis-trans isomerase FKBP8 OS=Homo sapiens GN=FKBP8 PE=1 SV=2	0	0	0	0	0	3.4	0	0	0	0	0	1	0	0	0	0	0	1
CLPP	Q16740	Putative ATP-dependent Clp protease proteolytic subunit, mitochondrial	30.18	1	941940	1	1	1	1	188389	188389	5.27506	6242.17	3.79534	CLPP	Putative ATP-dependent Clp protease proteolytic subunit, mitochondrial	3.3846e-32	>sp|Q16740|CLPP_HUMAN Putative ATP-dependent Clp protease proteolytic subunit, mitochondrial OS=Homo sapiens GN=CLPP PE=1 SV=1	6.5	6.5	0	0	0	0	1	1	0	0	0	0	1	1	0	0	0	0
NFXL1	Q6ZNB6	NF-X1-type zinc finger protein NFXL1	101.34	1	1	1	1	481350	463760	189023	189023	5.27651	1865.23	3.27073	NFXL1	NF-X1-type zinc finger protein NFXL1	0.0061685	>sp|Q6ZNB6|NFXL1_HUMAN NF-X1-type zinc finger protein NFXL1 OS=Homo sapiens GN=NFXL1 PE=1 SV=2	0	0	0	0	1.6	1.6	0	0	0	0	1	1	0	0	0	0	1	1
SUPT16H	Q9Y5B9	FACT complex subunit SPT16	119.91	1	1	1	80586	456060	462770	199884	199884	5.30078	1666.95	3.22192	SUPT16H	FACT complex subunit SPT16	4.2765e-06	>sp|Q9Y5B9|SP16H_HUMAN FACT complex subunit SPT16 OS=Homo sapiens GN=SUPT16H PE=1 SV=1	0	0	0	0.9	0.9	0.9	0	0	0	1	1	1	0	0	0	1	1	1
LBR	Q14739	Lamin-B receptor	70.702	1	1	1	1	685090	401290	217277	217277	5.33701	3073.13	3.48758	LBR	Lamin-B receptor	1.0666e-10	>sp|Q14739|LBR_HUMAN Lamin-B receptor OS=Homo sapiens GN=LBR PE=1 SV=2	0	0	0	0	3.1	3.1	0	0	0	0	1	1	0	0	0	0	1	1
EPRS	P07814	Bifunctional glutamate/proline--tRNA ligase;Glutamate--tRNA ligase;Proline--tRNA ligase	170.59	1	1	105400	167730	334410	488810	219270	219270	5.34098	1285.36	3.10903	EPRS	Bifunctional glutamate/proline--tRNA ligase;Glutamate--tRNA ligase;Proline--tRNA ligase	4.2877e-07	>sp|P07814|SYEP_HUMAN Bifunctional glutamate/proline--tRNA ligase OS=Homo sapiens GN=EPRS PE=1 SV=5	0	0	1.2	1.2	1.2	1.2	0	0	1	1	1	1	0	0	1	1	1	1
SLC1A3	P43003	Excitatory amino acid transporter 1	59.572	1	1	1	1	519170	590000	221835	221835	5.34603	3723.81	3.57099	SLC1A3	Excitatory amino acid transporter 1	0.014249	>sp|P43003|EAA1_HUMAN Excitatory amino acid transporter 1 OS=Homo sapiens GN=SLC1A3 PE=1 SV=1	0	0	0	0	2.2	2.2	0	0	0	0	1	1	0	0	0	0	1	1
COX7A2	P14406	Cytochrome c oxidase subunit 7A2, mitochondrial	9.3959	1	1124400	1	1	1	1	224881	224881	5.35195	23933.9	4.37901	COX7A2	Cytochrome c oxidase subunit 7A2, mitochondrial	1.7139e-74	>sp|P14406|CX7A2_HUMAN Cytochrome c oxidase subunit 7A2, mitochondrial OS=Homo sapiens GN=COX7A2 PE=1 SV=1	0	15.7	0	0	0	0	0	1	0	0	0	0	0	1	0	0	0	0
HSP90B1	P14625	Endoplasmin	92.468	1	1	273320	1	1	997730	254211	254211	5.40519	2749.17	3.4392	HSP90B1	Endoplasmin	0.010488	>sp|P14625|ENPL_HUMAN Endoplasmin OS=Homo sapiens GN=HSP90B1 PE=1 SV=1	0	0	1	0	0	1	0	0	1	0	0	1	0	0	1	0	0	1
TOP1	P11387	DNA topoisomerase 1	90.725	1	1	1	1	492060	796140	257641	257641	5.41101	2839.8	3.45329	TOP1	DNA topoisomerase 1	1.3023e-05	>sp|P11387|TOP1_HUMAN DNA topoisomerase 1 OS=Homo sapiens GN=TOP1 PE=1 SV=2	0	0	0	0	1.3	1.3	0	0	0	0	1	1	0	0	0	0	1	1
ZNF598	Q86UK7	Zinc finger protein 598	98.636	1	1	1	1	475080	865040	268025	268025	5.42817	2717.31	3.43414	ZNF598	Zinc finger protein 598	6.9428e-26	>sp|Q86UK7|ZN598_HUMAN Zinc finger protein 598 OS=Homo sapiens GN=ZNF598 PE=1 SV=1	0	0	0	0	1.3	1.3	0	0	0	0	1	1	0	0	0	0	1	1
BCAP31	P51572	B-cell receptor-associated protein 31	27.991	1	1	1	1364900	1	1	272981	272981	5.43613	9752.45	3.98911	BCAP31	B-cell receptor-associated protein 31	0.0068224	>sp|P51572|BAP31_HUMAN B-cell receptor-associated protein 31 OS=Homo sapiens GN=BCAP31 PE=1 SV=3	0	0	0	3.7	0	0	0	0	0	1	0	0	0	0	0	1	0	0
SEC22B	O75396	Vesicle-trafficking protein SEC22b	24.593	1	1	1	254540	592730	540200	277494	277494	5.44325	11283.5	4.05244	SEC22B	Vesicle-trafficking protein SEC22b	0.015737	>sp|O75396|SC22B_HUMAN Vesicle-trafficking protein SEC22b OS=Homo sapiens GN=SEC22B PE=1 SV=4	0	0	0	4.7	4.7	4.7	0	0	0	1	1	1	0	0	0	1	1	1
NDUFA9	Q16795	NADH dehydrogenase [ubiquinone] 1 alpha subcomplex subunit 9, mitochondrial	42.509	1	1	165950	1	474500	754720	279034	279034	5.44566	6564.13	3.81718	NDUFA9	NADH dehydrogenase [ubiquinone] 1 alpha subcomplex subunit 9, mitochondrial	0.014095	>sp|Q16795|NDUA9_HUMAN NADH dehydrogenase [ubiquinone] 1 alpha subcomplex subunit 9, mitochondrial OS=Homo sapiens GN=NDUFA9 PE=1 SV=2	0	0	3.4	0	3.4	3.4	0	0	1	0	1	1	0	0	1	0	1	1
NT5DC2	Q9H857	5-nucleotidase domain-containing protein 2	60.718	1	1	1	395690	528260	486220	282034	282034	5.4503	4644.99	3.66698	NT5DC2	5-nucleotidase domain-containing protein 2	4.7033e-22	>sp|Q9H857|NT5D2_HUMAN 5-nucleotidase domain-containing protein 2 OS=Homo sapiens GN=NT5DC2 PE=1 SV=1	0	0	0	2.9	2.9	2.9	0	0	0	1	1	1	0	0	0	1	1	1
GRWD1	Q9BQ67	Glutamate-rich WD repeat-containing protein 1	49.419	1	1	1	1	841370	591020	286479	286479	5.45709	5796.93	3.7632	GRWD1	Glutamate-rich WD repeat-containing protein 1	0.0003165	>sp|Q9BQ67|GRWD1_HUMAN Glutamate-rich WD repeat-containing protein 1 OS=Homo sapiens GN=GRWD1 PE=1 SV=1	0	0	0	0	3.6	3.6	0	0	0	0	1	1	0	0	0	0	1	1
GSE1	Q14687	Genetic suppressor element 1	136.16	1	1	1	1	1491100	1	298221	298221	5.47454	2190.22	3.34049	GSE1	Genetic suppressor element 1	0.060106	>sp|Q14687|GSE1_HUMAN Genetic suppressor element 1 OS=Homo sapiens GN=GSE1 PE=1 SV=3	0	0	0	0	0.7	0	0	0	0	0	1	0	0	0	0	0	1	0	+
EBP	Q15125	3-beta-hydroxysteroid-Delta(8),Delta(7)-isomerase	26.352	1	1	1	246430	692700	728650	333556	333556	5.52317	12657.7	4.10236	EBP	3-beta-hydroxysteroid-Delta(8),Delta(7)-isomerase	1.8003e-05	>sp|Q15125|EBP_HUMAN 3-beta-hydroxysteroid-Delta(8),Delta(7)-isomerase OS=Homo sapiens GN=EBP PE=1 SV=3	0	0	0	5.2	5.2	5.2	0	0	0	1	1	1	0	0	0	1	1	1
SRP68	Q9UHB9	Signal recognition particle 68 kDa protein	70.729	1	1	114000	219330	468110	906070	341502	341502	5.53339	4828.32	3.6838	SRP68	Signal recognition particle 68 kDa protein	7.9363e-22	>sp|Q9UHB9|SRP68_HUMAN Signal recognition particle 68 kDa protein OS=Homo sapiens GN=SRP68 PE=1 SV=2	0	0	2.9	2.9	7	7	0	0	1	1	2	2	0	0	1	1	2	2
DDX1	Q92499	ATP-dependent RNA helicase DDX1	82.431	1	1	1	1	701780	1149400	370237	370237	5.56848	4491.47	3.65239	DDX1	ATP-dependent RNA helicase DDX1	0.0074844	>sp|Q92499|DDX1_HUMAN ATP-dependent RNA helicase DDX1 OS=Homo sapiens GN=DDX1 PE=1 SV=2	0	0	0	0	1.9	1.9	0	0	0	0	1	1	0	0	0	0	1	1
SPTAN1	Q13813	Spectrin alpha chain, brain	284.54	1	1	1	1	1085600	850580	387237	387237	5.58798	1360.92	3.13383	SPTAN1	Spectrin alpha chain, brain	0.0018033	>sp|Q13813|SPTA2_HUMAN Spectrin alpha chain, brain OS=Homo sapiens GN=SPTAN1 PE=1 SV=3	0	0	0	0	0.8	0.8	0	0	0	0	1	1	0	0	0	0	1	1
DDX21	Q9NR30	Nucleolar RNA helicase 2	87.343	1	1	1	1	1	2153900	430781	430781	5.63426	4932.06	3.69303	DDX21	Nucleolar RNA helicase 2	1.0947e-14	>sp|Q9NR30|DDX21_HUMAN Nucleolar RNA helicase 2 OS=Homo sapiens GN=DDX21 PE=1 SV=5	0	0	0	0	0	1.5	0	0	0	0	0	1	0	0	0	0	0	1
CANX	P27824	Calnexin	67.567	1	1	1	1	976510	1425500	480403	480403	5.68161	7110.02	3.85187	CANX	Calnexin	0.00044296	>sp|P27824|CALX_HUMAN Calnexin OS=Homo sapiens GN=CANX PE=1 SV=2	0	0	0	0	2.4	2.4	0	0	0	0	1	1	0	0	0	0	1	1
SRP19	P09132	Signal recognition particle 19 kDa protein	16.156	1	1	426720	1	1000700	1011600	487804	487804	5.68825	30193.4	4.47991	SRP19	Signal recognition particle 19 kDa protein	1.9512e-36	>sp|P09132|SRP19_HUMAN Signal recognition particle 19 kDa protein OS=Homo sapiens GN=SRP19 PE=1 SV=3	0	0	10.4	0	10.4	10.4	0	0	1	0	1	1	0	0	1	0	1	1
PSAP	P07602	Proactivator polypeptide;Saposin-A;Saposin-B-Val;Saposin-B;Saposin-C;Saposin-D	58.112	1	1	795230	474670	830760	524190	524970	524970	5.72013	9033.77	3.95587	PSAP	Proactivator polypeptide;Saposin-A;Saposin-B-Val;Saposin-B;Saposin-C;Saposin-D	1.5408e-28	>sp|P07602|SAP_HUMAN Proactivator polypeptide OS=Homo sapiens GN=PSAP PE=1 SV=2	0	0	2.9	2.9	2.9	2.9	0	0	1	1	1	1	0	0	1	1	1	1
EXOSC8	Q96B26	Exosome complex component RRP43	30.039	1	1	1	1	2073300	552350	525131	525131	5.72027	17481.6	4.24258	EXOSC8	Exosome complex component RRP43	1.1906e-26	>sp|Q96B26|EXOS8_HUMAN Exosome complex component RRP43 OS=Homo sapiens GN=EXOSC8 PE=1 SV=1	0	0	0	0	13.8	9.8	0	0	0	0	2	1	0	0	0	0	2	1
MRPL28	Q13084	39S ribosomal protein L28, mitochondrial	30.156	1	1	204600	670280	826530	957750	531832	531832	5.72577	17636	4.2464	MRPL28	39S ribosomal protein L28, mitochondrial	4.4505e-27	>sp|Q13084|RM28_HUMAN 39S ribosomal protein L28, mitochondrial OS=Homo sapiens GN=MRPL28 PE=1 SV=4	0	0	8.6	8.6	8.6	8.6	0	0	1	1	1	1	0	0	1	1	1	1
EIF3H	O15372	Eukaryotic translation initiation factor 3 subunit H	39.93	1	1	394690	338980	963080	1172700	573890	573890	5.75883	14372.4	4.15753	EIF3H	Eukaryotic translation initiation factor 3 subunit H	0.00011118	>sp|O15372|EIF3H_HUMAN Eukaryotic translation initiation factor 3 subunit H OS=Homo sapiens GN=EIF3H PE=1 SV=1	0	0	5.4	5.4	5.4	5.4	0	0	1	1	1	1	0	0	1	1	1	1
AP2A1;AP2A2	O95782;O94973	AP-2 complex subunit alpha-1;AP-2 complex subunit alpha-2	107.54	1	1	1	611360	1	2288400	579953	579953	5.76339	5392.9	3.73182	AP2A1;AP2A2	AP-2 complex subunit alpha-1;AP-2 complex subunit alpha-2	2.0072e-18	>sp|O95782|AP2A1_HUMAN AP-2 complex subunit alpha-1 OS=Homo sapiens GN=AP2A1 PE=1 SV=3;>sp|O94973|AP2A2_HUMAN AP-2 complex subunit alpha-2 OS=Homo sapiens GN=AP2A2 PE=1 SV=2	0	0	0	2.9	0	0.9	0	0	0	1	0	1	0	0	0	1	0	1
ATP4A;ATP1A1;ATP1A2;ATP1A3	P20648;P05023;P50993;P13637	Potassium-transporting ATPase alpha chain 1;Sodium/potassium-transporting ATPase subunit alpha-1;Sodium/potassium-transporting ATPase subunit alpha-2;Sodium/potassium-transporting ATPase subunit alpha-3	114.12	1	1	1	1	1225400	1735400	592161	592161	5.77244	5188.93	3.71508	ATP4A;ATP1A1;ATP1A2;ATP1A3	Potassium-transporting ATPase alpha chain 1;Sodium/potassium-transporting ATPase subunit alpha-1;Sodium/potassium-transporting ATPase subunit alpha-2;Sodium/potassium-transporting ATPase subunit alpha-3	1.629e-06	>sp|P20648|ATP4A_HUMAN Potassium-transporting ATPase alpha chain 1 OS=Homo sapiens GN=ATP4A PE=2 SV=5;>sp|P05023|AT1A1_HUMAN Sodium/potassium-transporting ATPase subunit alpha-1 OS=Homo sapiens GN=ATP1A1 PE=1 SV=1;>sp|P50993|AT1A2_HUMAN Sodium/potassium-tr	0	0	0	0	1.4	1.4	0	0	0	0	1	1	0	0	0	0	1	1
TARS2	Q9BW92	Threonine--tRNA ligase, mitochondrial	81.035	1	1	1	1	1360200	1692400	610521	610521	5.7857	7534.04	3.87703	TARS2	Threonine--tRNA ligase, mitochondrial	6.5347e-07	>sp|Q9BW92|SYTM_HUMAN Threonine--tRNA ligase, mitochondrial OS=Homo sapiens GN=TARS2 PE=1 SV=1	0	0	0	0	4.6	4.6	0	0	0	0	2	2	0	0	0	0	2	2
TANK	Q92844	TRAF family member-associated NF-kappa-B activator	47.815	1	1	931410	2171200	1	1	620523	620523	5.79276	12977.6	4.11319	TANK	TRAF family member-associated NF-kappa-B activator	0.0013627	>sp|Q92844|TANK_HUMAN TRAF family member-associated NF-kappa-B activator OS=Homo sapiens GN=TANK PE=1 SV=2	0	0	3.8	3.8	0	0	0	0	1	1	0	0	0	0	1	1	0	0
HNRNPU	Q00839	Heterogeneous nuclear ribonucleoprotein U	90.583	1	1	97430	162670	1337400	1517400	622980	622980	5.79447	6877.45	3.83743	HNRNPU	Heterogeneous nuclear ribonucleoprotein U	6.0776e-18	>sp|Q00839|HNRPU_HUMAN Heterogeneous nuclear ribonucleoprotein U OS=Homo sapiens GN=HNRNPU PE=1 SV=6	0	0	1.5	1.5	3.8	3.8	0	0	1	1	2	2	0	0	1	1	2	2
MRPL54	Q6P161	39S ribosomal protein L54, mitochondrial	15.819	1	1	1	1	1651200	1542700	638781	638781	5.80535	40380.6	4.60617	MRPL54	39S ribosomal protein L54, mitochondrial	1.0646e-08	>sp|Q6P161|RM54_HUMAN 39S ribosomal protein L54, mitochondrial OS=Homo sapiens GN=MRPL54 PE=1 SV=1	0	0	0	0	18.8	18.8	0	0	0	0	1	1	0	0	0	0	1	1
XRCC5	P13010	X-ray repair cross-complementing protein 5	82.704	1	1	460230	417720	1044500	1335500	651590	651590	5.81397	7878.58	3.89645	XRCC5	X-ray repair cross-complementing protein 5	6.4901e-08	>sp|P13010|XRCC5_HUMAN X-ray repair cross-complementing protein 5 OS=Homo sapiens GN=XRCC5 PE=1 SV=3	0	0	1.9	1.9	1.9	1.9	0	0	1	1	1	1	0	0	1	1	1	1
HS2ST1	Q7LGA3	Heparan sulfate 2-O-sulfotransferase 1	41.881	1	1	274730	1	1477400	1671800	684786	684786	5.83556	16350.8	4.21354	HS2ST1	Heparan sulfate 2-O-sulfotransferase 1	3.6106e-08	>sp|Q7LGA3|HS2ST_HUMAN Heparan sulfate 2-O-sulfotransferase 1 OS=Homo sapiens GN=HS2ST1 PE=1 SV=1	0	0	4.8	0	4.8	4.8	0	0	1	0	1	1	0	0	1	0	1	1
PRKDC	P78527	DNA-dependent protein kinase catalytic subunit	469.08	1	1	1	793810	1132900	1540000	693342	693342	5.84095	1478.09	3.1697	PRKDC	DNA-dependent protein kinase catalytic subunit	1.6841e-05	>sp|P78527|PRKDC_HUMAN DNA-dependent protein kinase catalytic subunit OS=Homo sapiens GN=PRKDC PE=1 SV=3	0	0	0	0.6	0.6	0.6	0	0	0	2	2	2	0	0	0	2	2	2
ATP5L	O75964	ATP synthase subunit g, mitochondrial	11.428	1	1	1	1	1439400	2051900	698261	698261	5.84402	61100.9	4.78605	ATP5L	ATP synthase subunit g, mitochondrial	0.0047608	>sp|O75964|ATP5L_HUMAN ATP synthase subunit g, mitochondrial OS=Homo sapiens GN=ATP5L PE=1 SV=3	0	0	0	0	10.7	10.7	0	0	0	0	1	1	0	0	0	0	1	1
TIMM50	Q3ZCQ8	Mitochondrial import inner membrane translocase subunit TIM50	39.646	1	1	232280	585590	989980	1695600	700690	700690	5.84553	17673.7	4.24733	TIMM50	Mitochondrial import inner membrane translocase subunit TIM50	0.009225	>sp|Q3ZCQ8|TIM50_HUMAN Mitochondrial import inner membrane translocase subunit TIM50 OS=Homo sapiens GN=TIMM50 PE=1 SV=2	0	0	3.4	3.4	3.4	3.4	0	0	1	1	1	1	0	0	1	1	1	1
EIF3B	P55884	Eukaryotic translation initiation factor 3 subunit B	92.48	1	1	346050	420830	1398200	1590300	751076	751076	5.87568	8121.5	3.90964	EIF3B	Eukaryotic translation initiation factor 3 subunit B	1.4143e-07	>sp|P55884|EIF3B_HUMAN Eukaryotic translation initiation factor 3 subunit B OS=Homo sapiens GN=EIF3B PE=1 SV=3	0	0	1.7	1.7	1.7	1.7	0	0	1	1	1	1	0	0	1	1	1	1
TSC22D4	Q9Y3Q8	TSC22 domain family protein 4	41.026	1	1	1	1	1	3783600	756721	756721	5.87894	18444.9	4.26588	TSC22D4	TSC22 domain family protein 4	0.055884	>sp|Q9Y3Q8|T22D4_HUMAN TSC22 domain family protein 4 OS=Homo sapiens GN=TSC22D4 PE=1 SV=2	0	0	0	6.3	6.3	6.3	0	0	0	1	1	1	0	0	0	1	1	1	+
UQCRC1	P31930	Cytochrome b-c1 complex subunit 1, mitochondrial	52.645	1	355220	1	645550	1010000	1901800	782514	782514	5.89349	14864	4.17214	UQCRC1	Cytochrome b-c1 complex subunit 1, mitochondrial	0.0090877	>sp|P31930|QCR1_HUMAN Cytochrome b-c1 complex subunit 1, mitochondrial OS=Homo sapiens GN=UQCRC1 PE=1 SV=3	0	2.5	0	2.5	2.5	2.5	0	1	0	1	1	1	0	1	0	1	1	1
PRMT5	O14744	Protein arginine N-methyltransferase 5;Protein arginine N-methyltransferase 5, N-terminally processed	72.683	1	1	1	1	1	3924100	784821	784821	5.89477	10797.9	4.03334	PRMT5	Protein arginine N-methyltransferase 5;Protein arginine N-methyltransferase 5, N-terminally processed	4.7992e-05	>sp|O14744|ANM5_HUMAN Protein arginine N-methyltransferase 5 OS=Homo sapiens GN=PRMT5 PE=1 SV=4	0	0	0	0	0	3.3	0	0	0	0	0	1	0	0	0	0	0	1
EIF3A	Q14152	Eukaryotic translation initiation factor 3 subunit A	166.57	1	1	947260	1	1688700	1349900	797172	797172	5.90155	4785.81	3.67996	EIF3A	Eukaryotic translation initiation factor 3 subunit A	0.0030355	>sp|Q14152|EIF3A_HUMAN Eukaryotic translation initiation factor 3 subunit A OS=Homo sapiens GN=EIF3A PE=1 SV=1	0	0	1.1	0	1.1	1.1	0	0	1	0	1	1	0	0	1	0	1	1
POLRMT	O00411	DNA-directed RNA polymerase, mitochondrial	138.62	1	1	1	1	2072800	1983200	811201	811201	5.90913	5851.97	3.7673	POLRMT	DNA-directed RNA polymerase, mitochondrial	0.010028	>sp|O00411|RPOM_HUMAN DNA-directed RNA polymerase, mitochondrial OS=Homo sapiens GN=POLRMT PE=1 SV=2	0	0	0	0	0.8	0.8	0	0	0	0	1	1	0	0	0	0	1	1
PTCD3	Q96EY7	Pentatricopeptide repeat-containing protein 3, mitochondrial	78.549	1	1	252550	605170	2556800	987470	880398	880398	5.94468	11208.3	4.04954	PTCD3	Pentatricopeptide repeat-containing protein 3, mitochondrial	8.097e-34	>sp|Q96EY7|PTCD3_HUMAN Pentatricopeptide repeat-containing protein 3, mitochondrial OS=Homo sapiens GN=PTCD3 PE=1 SV=3	0	0	4.2	4.2	7	4.2	0	0	1	1	2	1	0	0	1	1	2	1
RPN2	P04844	Dolichyl-diphosphooligosaccharide--protein glycosyltransferase subunit 2	69.283	1	1	337900	915010	1298700	1887000	887722	887722	5.94828	12813	4.10765	RPN2	Dolichyl-diphosphooligosaccharide--protein glycosyltransferase subunit 2	9.7918e-39	>sp|P04844|RPN2_HUMAN Dolichyl-diphosphooligosaccharide--protein glycosyltransferase subunit 2 OS=Homo sapiens GN=RPN2 PE=1 SV=3	0	0	1.9	1.9	4.8	4.8	0	0	1	1	2	2	0	0	1	1	2	2
ASPH	Q12797	Aspartyl/asparaginyl beta-hydroxylase	85.862	1	1	196780	368840	1559300	2355000	895984	895984	5.9523	10435.2	4.0185	ASPH	Aspartyl/asparaginyl beta-hydroxylase	8.9406e-32	>sp|Q12797|ASPH_HUMAN Aspartyl/asparaginyl beta-hydroxylase OS=Homo sapiens GN=ASPH PE=1 SV=3	0	0	3.3	3.3	5.9	5.9	0	0	1	1	2	2	0	0	1	1	2	2
SLC25A6;SLC25A4	P12236;P12235	ADP/ATP translocase 3;ADP/ATP translocase 1	32.866	1	1	1	1	700670	3865400	913215	913215	5.96057	27786	4.44383	SLC25A6;SLC25A4	ADP/ATP translocase 3;ADP/ATP translocase 1	1.7341e-20	>sp|P12236|ADT3_HUMAN ADP/ATP translocase 3 OS=Homo sapiens GN=SLC25A6 PE=1 SV=4;>sp|P12235|ADT1_HUMAN ADP/ATP translocase 1 OS=Homo sapiens GN=SLC25A4 PE=1 SV=4	7.4	10.1	10.1	10.1	12.1	12.1	0	0	0	0	1	1	0	0	0	0	1	1
XRCC6	P12956	X-ray repair cross-complementing protein 6	69.842	1	1	1635300	1305900	1962400	1	980720	980720	5.99155	14042	4.14743	XRCC6	X-ray repair cross-complementing protein 6	0.0049553	>sp|P12956|XRCC6_HUMAN X-ray repair cross-complementing protein 6 OS=Homo sapiens GN=XRCC6 PE=1 SV=2	0	0	2.6	2.6	2.6	0	0	0	1	1	1	0	0	0	1	1	1	0
SERBP1	Q8NC51	Plasminogen activator inhibitor 1 RNA-binding protein	44.965	1	1	669860	1145200	1265200	1850300	986112	986112	5.99393	21930.7	4.34105	SERBP1	Plasminogen activator inhibitor 1 RNA-binding protein	0	>sp|Q8NC51|PAIRB_HUMAN Plasminogen activator inhibitor 1 RNA-binding protein OS=Homo sapiens GN=SERBP1 PE=1 SV=2	0	3.9	3.9	3.9	7.8	7.8	0	1	1	1	2	2	0	1	1	1	2	2
IRS4	O14654	Insulin receptor substrate 4	133.77	1	1	521920	606540	1162400	2665000	991172	991172	5.99615	7409.53	3.86979	IRS4	Insulin receptor substrate 4	2.7549e-05	>sp|O14654|IRS4_HUMAN Insulin receptor substrate 4 OS=Homo sapiens GN=IRS4 PE=1 SV=1	0	0	0.7	0.7	3.8	3.8	0	0	1	1	2	2	0	0	1	1	2	2
AP2B1	P63010	AP-2 complex subunit beta	104.55	1	1	1	1	2332700	2735000	1.01354e+06	1.01354e+06	6.00584	9694.31	3.98652	AP2B1	AP-2 complex subunit beta	8.3908e-22	>sp|P63010|AP2B1_HUMAN AP-2 complex subunit beta OS=Homo sapiens GN=AP2B1 PE=1 SV=1	0	0	0	0	2.8	2.8	0	0	0	0	1	1	0	0	0	0	1	1
AGK	Q53H12	Acylglycerol kinase, mitochondrial	47.137	1	1	457780	1005700	1637800	2172500	1.05476e+06	1.05476e+06	6.02315	22376.4	4.34979	AGK	Acylglycerol kinase, mitochondrial	2.9527e-08	>sp|Q53H12|AGK_HUMAN Acylglycerol kinase, mitochondrial OS=Homo sapiens GN=AGK PE=1 SV=2	0	0	5.9	5.9	5.9	5.9	0	0	1	1	1	1	0	0	1	1	1	1
RPL9	P32969	60S ribosomal protein L9	21.863	1	1	1933100	2844500	308300	297670	1.07671e+06	1.07671e+06	6.0321	49248.2	4.69239	RPL9	60S ribosomal protein L9	0.00075165	>sp|P32969|RL9_HUMAN 60S ribosomal protein L9 OS=Homo sapiens GN=RPL9 PE=1 SV=1	0	0	5.2	5.2	7.3	7.3	0	0	1	1	1	1	0	0	1	1	1	1
MTHFD1L	Q6UB35	Monofunctional C1-tetrahydrofolate synthase, mitochondrial	105.79	1	1	1	1	2864500	2544100	1.08172e+06	1.08172e+06	6.03412	10225.2	4.00967	MTHFD1L	Monofunctional C1-tetrahydrofolate synthase, mitochondrial	7.8552e-11	>sp|Q6UB35|C1TM_HUMAN Monofunctional C1-tetrahydrofolate synthase, mitochondrial OS=Homo sapiens GN=MTHFD1L PE=1 SV=1	0	0	0	0	2	2	0	0	0	0	1	1	0	0	0	0	1	1
MRPS9	P82933	28S ribosomal protein S9, mitochondrial	45.834	1	1	709960	1259100	1637000	1928000	1.10681e+06	1.10681e+06	6.04407	24148.3	4.38289	MRPS9	28S ribosomal protein S9, mitochondrial	0.012372	>sp|P82933|RT09_HUMAN 28S ribosomal protein S9, mitochondrial OS=Homo sapiens GN=MRPS9 PE=1 SV=2	0	0	3.3	3.3	3.3	3.3	0	0	1	1	1	1	0	0	1	1	1	1
RPS11	P62280	40S ribosomal protein S11	18.431	1	1	457390	1253600	2344600	1826800	1.17648e+06	1.17648e+06	6.07058	63831.5	4.80503	RPS11	40S ribosomal protein S11	0.0052785	>sp|P62280|RS11_HUMAN 40S ribosomal protein S11 OS=Homo sapiens GN=RPS11 PE=1 SV=3	0	0	7	7	7	7	0	0	1	1	1	1	0	0	1	1	1	1
CHD7	Q9P2D1	Chromodomain-helicase-DNA-binding protein 7	335.92	1	1	1	5931900	1	1	1.18638e+06	1.18638e+06	6.07422	3531.74	3.54799	CHD7	Chromodomain-helicase-DNA-binding protein 7	0.063602	>sp|Q9P2D1|CHD7_HUMAN Chromodomain-helicase-DNA-binding protein 7 OS=Homo sapiens GN=CHD7 PE=1 SV=3	0	0	0	0.3	0	0	0	0	0	1	0	0	0	0	0	1	0	0	+
CPLX2	Q6PUV4	Complexin-2	15.394	1	1	1	1	1	6023300	1.20466e+06	1.20466e+06	6.08086	78255.2	4.89351	CPLX2	Complexin-2	0.062434	>sp|Q6PUV4|CPLX2_HUMAN Complexin-2 OS=Homo sapiens GN=CPLX2 PE=1 SV=2	0	0	0	0	0	13.4	0	0	0	0	0	1	0	0	0	0	0	1	+
MRPS27	Q92552	28S ribosomal protein S27, mitochondrial	47.611	1	1	1	1	2850800	3433100	1.25678e+06	1.25678e+06	6.09926	26396.9	4.42155	MRPS27	28S ribosomal protein S27, mitochondrial	1.4188e-118	>sp|Q92552|RT27_HUMAN 28S ribosomal protein S27, mitochondrial OS=Homo sapiens GN=MRPS27 PE=1 SV=3	0	0	0	0	5.8	5.8	0	0	0	0	2	2	0	0	0	0	2	2
EIF2S1	P05198	Eukaryotic translation initiation factor 2 subunit 1	36.112	1	1	598820	458760	3035000	2230000	1.26452e+06	1.26452e+06	6.10192	35016.5	4.54427	EIF2S1	Eukaryotic translation initiation factor 2 subunit 1	3.0418e-07	>sp|P05198|IF2A_HUMAN Eukaryotic translation initiation factor 2 subunit 1 OS=Homo sapiens GN=EIF2S1 PE=1 SV=3	0	0	3.8	3.8	3.8	3.8	0	0	1	1	1	1	0	0	1	1	1	1
POLG2	Q9UHN1	DNA polymerase subunit gamma-2, mitochondrial	54.91	1	1	376780	1	3766000	2416500	1.31186e+06	1.31186e+06	6.11789	23891	4.37823	POLG2	DNA polymerase subunit gamma-2, mitochondrial	0.0047453	>sp|Q9UHN1|DPOG2_HUMAN DNA polymerase subunit gamma-2, mitochondrial OS=Homo sapiens GN=POLG2 PE=1 SV=1	0	0	2.3	0	2.3	2.3	0	0	1	0	1	1	0	0	1	0	1	1
SRPR	P08240	Signal recognition particle receptor subunit alpha	69.81	1	1	1	1	4118200	2474100	1.31846e+06	1.31846e+06	6.12007	18886.4	4.27615	SRPR	Signal recognition particle receptor subunit alpha	0.00022501	>sp|P08240|SRPR_HUMAN Signal recognition particle receptor subunit alpha OS=Homo sapiens GN=SRPR PE=1 SV=2	0	0	0	0	7.2	4.4	0	0	0	0	2	1	0	0	0	0	2	1
HNRNPA1	P09651	Heterogeneous nuclear ribonucleoprotein A1	38.746	1	131860	440790	361250	2699800	2997600	1326260	1326260	6.12263	34229.6	4.5344	HNRNPA1	Heterogeneous nuclear ribonucleoprotein A1	2.9436e-73	>sp|P09651|ROA1_HUMAN Heterogeneous nuclear ribonucleoprotein A1 OS=Homo sapiens GN=HNRNPA1 PE=1 SV=5	0	4.8	4.8	4.8	4.8	4.8	0	1	1	1	1	1	0	1	1	1	1	1
NGFRAP1	Q00994	Protein BEX3	12.958	1	1287000	1	1598900	1873900	2015900	1.35514e+06	1.35514e+06	6.13198	104579	5.01945	NGFRAP1	Protein BEX3	0.062602	>sp|Q00994|BEX3_HUMAN Protein BEX3 OS=Homo sapiens GN=NGFRAP1 PE=1 SV=1	0	19.8	0	19.8	19.8	19.8	0	1	0	1	1	1	0	1	0	1	1	1	+
BRI3BP	Q8WY22	BRI3-binding protein	27.835	1	1	656400	840510	2209400	3216100	1.38448e+06	1.38448e+06	6.14129	49738.9	4.6967	BRI3BP	BRI3-binding protein	9.4234e-05	>sp|Q8WY22|BRI3B_HUMAN BRI3-binding protein OS=Homo sapiens GN=BRI3BP PE=1 SV=1	0	0	6.8	6.8	6.8	6.8	0	0	1	1	1	1	0	0	1	1	1	1
EIF3D	O15371	Eukaryotic translation initiation factor 3 subunit D	63.972	1	1	2928200	4344600	1	1	1.45456e+06	1.45456e+06	6.16273	22737.5	4.35674	EIF3D	Eukaryotic translation initiation factor 3 subunit D	0.0044641	>sp|O15371|EIF3D_HUMAN Eukaryotic translation initiation factor 3 subunit D OS=Homo sapiens GN=EIF3D PE=1 SV=1	0	0	2.6	2.6	0	0	0	0	1	1	0	0	0	0	1	1	0	0
NDUFA4	O00483	NADH dehydrogenase [ubiquinone] 1 alpha subcomplex subunit 4	9.3697	1	1	1462000	3464000	1	2462000	1.4776e+06	1.4776e+06	6.16956	157700	5.19783	NDUFA4	NADH dehydrogenase [ubiquinone] 1 alpha subcomplex subunit 4	7.771e-05	>sp|O00483|NDUA4_HUMAN NADH dehydrogenase [ubiquinone] 1 alpha subcomplex subunit 4 OS=Homo sapiens GN=NDUFA4 PE=1 SV=1	0	0	12.3	12.3	0	12.3	0	0	1	1	0	1	0	0	1	1	0	1
NME4	O00746	Nucleoside diphosphate kinase, mitochondrial	20.658	1	1	1001200	903540	3453600	2059700	1.48361e+06	1.48361e+06	6.17132	71817.6	4.85623	NME4	Nucleoside diphosphate kinase, mitochondrial	4.2107e-05	>sp|O00746|NDKM_HUMAN Nucleoside diphosphate kinase, mitochondrial OS=Homo sapiens GN=NME4 PE=1 SV=1	0	0	13.9	6.4	13.9	6.4	0	0	2	1	2	1	0	0	2	1	2	1
ATP5F1	P24539	ATP synthase subunit b, mitochondrial	28.908	1	1	549400	1579500	2612500	4189300	1.78614e+06	1.78614e+06	6.25192	61787.1	4.7909	ATP5F1	ATP synthase subunit b, mitochondrial	2.7954e-44	>sp|P24539|AT5F1_HUMAN ATP synthase subunit b, mitochondrial OS=Homo sapiens GN=ATP5F1 PE=1 SV=2	0	0	4.7	10.5	10.5	10.5	0	0	1	2	2	2	0	0	1	2	2	2
EIF3F	O00303	Eukaryotic translation initiation factor 3 subunit F	37.563	1	1	1	1	5685500	3344500	1.806e+06	1.806e+06	6.25672	48079.2	4.68196	EIF3F	Eukaryotic translation initiation factor 3 subunit F	1.4414e-43	>sp|O00303|EIF3F_HUMAN Eukaryotic translation initiation factor 3 subunit F OS=Homo sapiens GN=EIF3F PE=1 SV=1	0	0	0	0	5.3	5.3	0	0	0	0	1	1	0	0	0	0	1	1
PHB	P35232	Prohibitin	29.804	1	1	1	1	3956200	5196000	1.83044e+06	1.83044e+06	6.26256	61415.9	4.78828	PHB	Prohibitin	6.0569e-08	>sp|P35232|PHB_HUMAN Prohibitin OS=Homo sapiens GN=PHB PE=1 SV=1	0	4.4	0	0	7.4	7.4	0	1	0	0	1	1	0	1	0	0	1	1
EEF1A1;EEF1A1P5;EEF1A2	P68104;Q5VTE0;Q05639	Elongation factor 1-alpha 1;Putative elongation factor 1-alpha-like 3;Elongation factor 1-alpha 2	50.14	1	589950	1742500	6901000	1	1	1.84669e+06	1.84669e+06	6.26639	36830.7	4.56621	EEF1A1;EEF1A1P5;EEF1A2	Elongation factor 1-alpha 1;Putative elongation factor 1-alpha-like 3;Elongation factor 1-alpha 2	0.00022584	>sp|P68104|EF1A1_HUMAN Elongation factor 1-alpha 1 OS=Homo sapiens GN=EEF1A1 PE=1 SV=1;>sp|Q5VTE0|EF1A3_HUMAN Putative elongation factor 1-alpha-like 3 OS=Homo sapiens GN=EEF1A1P5 PE=5 SV=1;>sp|Q05639|EF1A2_HUMAN Elongation factor 1-alpha 2 OS=Homo sapiens	0	2.4	2.4	2.4	5.4	0	0	1	1	1	1	0	0	1	1	1	1	0
VAPA	Q9P0L0	Vesicle-associated membrane protein-associated protein A	27.893	1	1	616810	1284200	2199300	5335300	1.88712e+06	1.88712e+06	6.2758	67655.8	4.8303	VAPA	Vesicle-associated membrane protein-associated protein A	0.010217	>sp|Q9P0L0|VAPA_HUMAN Vesicle-associated membrane protein-associated protein A OS=Homo sapiens GN=VAPA PE=1 SV=3	0	0	6.4	6.4	6.4	6.4	0	0	1	1	1	1	0	0	1	1	1	1
MTPAP	Q9NVV4	Poly(A) RNA polymerase, mitochondrial	66.171	1	1	1	1	4170800	5330000	1.90016e+06	1.90016e+06	6.27879	28715.9	4.45812	MTPAP	Poly(A) RNA polymerase, mitochondrial	1.399e-06	>sp|Q9NVV4|PAPD1_HUMAN Poly(A) RNA polymerase, mitochondrial OS=Homo sapiens GN=MTPAP PE=1 SV=1	0	0	0	0	4.1	4.1	0	0	0	0	1	1	0	0	0	0	1	1
RPS24	P62847	40S ribosomal protein S24	15.423	1	1	564860	1121500	3974400	3876800	1.90751e+06	1.90751e+06	6.28047	123680	5.0923	RPS24	40S ribosomal protein S24	0.0043045	>sp|P62847|RS24_HUMAN 40S ribosomal protein S24 OS=Homo sapiens GN=RPS24 PE=1 SV=1	0	0	9	9	9	9	0	0	1	1	1	1	0	0	1	1	1	1
MRPS34	P82930	28S ribosomal protein S34, mitochondrial	25.65	1	1	338160	1159100	2944400	5136700	1.91567e+06	1.91567e+06	6.28232	74685.1	4.87323	MRPS34	28S ribosomal protein S34, mitochondrial	1.8641e-14	>sp|P82930|RT34_HUMAN 28S ribosomal protein S34, mitochondrial OS=Homo sapiens GN=MRPS34 PE=1 SV=2	0	0	12.4	12.4	18.8	25.2	0	0	1	1	2	3	0	0	1	1	2	3
EIF4B	P23588	Eukaryotic translation initiation factor 4B	69.15	1	1	2590100	1130500	2820100	3350000	1.97814e+06	1.97814e+06	6.29626	28606.5	4.45646	EIF4B	Eukaryotic translation initiation factor 4B	1.0629e-270	>sp|P23588|IF4B_HUMAN Eukaryotic translation initiation factor 4B OS=Homo sapiens GN=EIF4B PE=1 SV=2	0	0	5.2	5.2	5.2	5.2	0	0	4	2	4	4	0	0	4	2	4	4
SRPRB	Q9Y5M8	Signal recognition particle receptor subunit beta	29.702	1	1	1004000	1533400	2460000	5299200	2.05932e+06	2.05932e+06	6.31372	69332.7	4.84094	SRPRB	Signal recognition particle receptor subunit beta	6.481e-29	>sp|Q9Y5M8|SRPRB_HUMAN Signal recognition particle receptor subunit beta OS=Homo sapiens GN=SRPRB PE=1 SV=3	0	0	14	7	14	14	0	0	2	1	2	2	0	0	2	1	2	2
EIF2S3;EIF2S3L	P41091;Q2VIR3	Eukaryotic translation initiation factor 2 subunit 3;Putative eukaryotic translation initiation factor 2 subunit 3-like protein	51.109	1	1	259660	255520	5872300	4114400	2.10038e+06	2.10038e+06	6.3223	41096	4.6138	EIF2S3;EIF2S3L	Eukaryotic translation initiation factor 2 subunit 3;Putative eukaryotic translation initiation factor 2 subunit 3-like protein	8.0588e-16	>sp|P41091|IF2G_HUMAN Eukaryotic translation initiation factor 2 subunit 3 OS=Homo sapiens GN=EIF2S3 PE=1 SV=3;>sp|Q2VIR3|IF2GL_HUMAN Putative eukaryotic translation initiation factor 2 subunit 3-like protein OS=Homo sapiens GN=EIF2S3L PE=5 SV=2	0	0	3.2	3.2	12.5	9.1	0	0	1	1	3	2	0	0	1	1	3	2
RNMTL1	Q9HC36	RNA methyltransferase-like protein 1	47.019	1	1	956020	315550	3870700	6357000	2.29985e+06	2.29985e+06	6.3617	48913.3	4.68943	RNMTL1	RNA methyltransferase-like protein 1	8.7859e-09	>sp|Q9HC36|RMTL1_HUMAN RNA methyltransferase-like protein 1 OS=Homo sapiens GN=RNMTL1 PE=1 SV=2	0	0	5.2	2.6	7.9	7.9	0	0	2	1	3	3	0	0	2	1	3	3
PRPF19	Q9UMS4	Pre-mRNA-processing factor 19	55.18	1	1	1	1	5526600	6451800	2.39568e+06	2.39568e+06	6.37943	43415.7	4.63765	PRPF19	Pre-mRNA-processing factor 19	1.0885e-05	>sp|Q9UMS4|PRP19_HUMAN Pre-mRNA-processing factor 19 OS=Homo sapiens GN=PRPF19 PE=1 SV=1	0	0	0	0	5.8	5.8	0	0	0	0	2	2	0	0	0	0	2	2
HNRNPH1;HNRNPH2	P31943;P55795	Heterogeneous nuclear ribonucleoprotein H;Heterogeneous nuclear ribonucleoprotein H, N-terminally processed;Heterogeneous nuclear ribonucleoprotein H2	49.229	1	1	496430	645310	5742200	5391800	2.45515e+06	2.45515e+06	6.39008	49872	4.69786	HNRNPH1;HNRNPH2	Heterogeneous nuclear ribonucleoprotein H;Heterogeneous nuclear ribonucleoprotein H, N-terminally processed;Heterogeneous nuclear ribonucleoprotein H2	0.00025001	>sp|P31943|HNRH1_HUMAN Heterogeneous nuclear ribonucleoprotein H OS=Homo sapiens GN=HNRNPH1 PE=1 SV=4;>sp|P55795|HNRH2_HUMAN Heterogeneous nuclear ribonucleoprotein H2 OS=Homo sapiens GN=HNRNPH2 PE=1 SV=1	0	0	3.6	3.6	3.6	3.6	0	0	1	1	1	1	0	0	1	1	1	1
G3BP1	Q13283	Ras GTPase-activating protein-binding protein 1	52.164	1	1	711810	2079700	4263600	5265600	2.46414e+06	2.46414e+06	6.39167	47238.4	4.67429	G3BP1	Ras GTPase-activating protein-binding protein 1	1.2612e-13	>sp|Q13283|G3BP1_HUMAN Ras GTPase-activating protein-binding protein 1 OS=Homo sapiens GN=G3BP1 PE=1 SV=1	0	0	2.4	6	6	6	0	0	1	2	2	2	0	0	1	2	2	2
MTDH	Q86UE4	Protein LYRIC	63.836	1	1	2173200	3565600	2486400	4539600	2.55296e+06	2.55296e+06	6.40704	39992.5	4.60198	MTDH	Protein LYRIC	1.5808e-06	>sp|Q86UE4|LYRIC_HUMAN Protein LYRIC OS=Homo sapiens GN=MTDH PE=1 SV=2	0	0	3.1	3.1	3.1	3.1	0	0	1	1	1	1	0	0	1	1	1	1
MRPS25	P82663	28S ribosomal protein S25, mitochondrial	20.116	1	1	850200	1588800	5188400	5433500	2.61218e+06	2.61218e+06	6.417	129856	5.11346	MRPS25	28S ribosomal protein S25, mitochondrial	3.572e-05	>sp|P82663|RT25_HUMAN 28S ribosomal protein S25, mitochondrial OS=Homo sapiens GN=MRPS25 PE=1 SV=1	0	0	14.5	14.5	14.5	14.5	0	0	2	2	2	2	0	0	2	2	2	2
RPL24	P83731	60S ribosomal protein L24	17.779	1	1	1407400	1516400	5995300	5337300	2.85128e+06	2.85128e+06	6.45504	160373	5.20513	RPL24	60S ribosomal protein L24	0.0094912	>sp|P83731|RL24_HUMAN 60S ribosomal protein L24 OS=Homo sapiens GN=RPL24 PE=1 SV=1	0	0	5.1	5.1	5.1	5.1	0	0	1	1	1	1	0	0	1	1	1	1
PABPC1;PABPC3	P11940;Q9H361	Polyadenylate-binding protein 1;Polyadenylate-binding protein 3	70.67	1	1	2631300	1232000	5918700	5431100	3.04262e+06	3.04262e+06	6.48325	43053.9	4.63401	PABPC1;PABPC3	Polyadenylate-binding protein 1;Polyadenylate-binding protein 3	7.757e-111	>sp|P11940|PABP1_HUMAN Polyadenylate-binding protein 1 OS=Homo sapiens GN=PABPC1 PE=1 SV=2;>sp|Q9H361|PABP3_HUMAN Polyadenylate-binding protein 3 OS=Homo sapiens GN=PABPC3 PE=1 SV=2	0	0	4.2	1.6	4.2	4.2	0	0	2	1	2	2	0	0	1	1	1	1
UBC;UBB;RPS27A;UBA52	P0CG48;P0CG47;P62979;P62987	Polyubiquitin-C;Ubiquitin;Polyubiquitin-B;Ubiquitin;Ubiquitin-40S ribosomal protein S27a;Ubiquitin;40S ribosomal protein S27a;Ubiquitin-60S ribosomal protein L40;Ubiquitin;60S ribosomal protein L40	77.028	1	1	1456400	3828000	3183700	6863500	3.06632e+06	3.06632e+06	6.48662	39807.9	4.59997	UBC;UBB;RPS27A;UBA52	Polyubiquitin-C;Ubiquitin;Polyubiquitin-B;Ubiquitin;Ubiquitin-40S ribosomal protein S27a;Ubiquitin;40S ribosomal protein S27a;Ubiquitin-60S ribosomal protein L40;Ubiquitin;60S ribosomal protein L40	1.9002e-18	>sp|P0CG48|UBC_HUMAN Polyubiquitin-C OS=Homo sapiens GN=UBC PE=1 SV=2;>sp|P0CG47|UBB_HUMAN Polyubiquitin-B OS=Homo sapiens GN=UBB PE=1 SV=1;>sp|P62979|RS27A_HUMAN Ubiquitin-40S ribosomal protein S27a OS=Homo sapiens GN=RPS27A PE=1 SV=2;>sp|P62987|RL40_HUMA	0	0	21	21	21	21	0	0	1	1	1	1	0	0	1	1	1	1
CAPRIN1	Q14444	Caprin-1	78.365	1	1	1807500	2594100	5822700	5212200	3.0873e+06	3.0873e+06	6.48958	39396.4	4.59546	CAPRIN1	Caprin-1	1.1342e-09	>sp|Q14444|CAPR1_HUMAN Caprin-1 OS=Homo sapiens GN=CAPRIN1 PE=1 SV=2	0	0	2.5	2.5	2.5	2.5	0	0	2	2	2	2	0	0	2	2	2	2
PTBP1	P26599	Polypyrimidine tract-binding protein 1	57.221	1	1	3176000	3533100	4847300	4191800	3.14964e+06	3.14964e+06	6.49826	55043.4	4.74071	PTBP1	Polypyrimidine tract-binding protein 1	3.5124e-44	>sp|P26599|PTBP1_HUMAN Polypyrimidine tract-binding protein 1 OS=Homo sapiens GN=PTBP1 PE=1 SV=1	0	0	11.3	8.3	11.3	7.3	0	0	3	2	3	2	0	0	3	2	3	2
MRPS26	Q9BYN8	28S ribosomal protein S26, mitochondrial	24.211	1	1	1459200	386270	4483800	10242000	3.31425e+06	3.31425e+06	6.52039	136890	5.13637	MRPS26	28S ribosomal protein S26, mitochondrial	3.5888e-29	>sp|Q9BYN8|RT26_HUMAN 28S ribosomal protein S26, mitochondrial OS=Homo sapiens GN=MRPS26 PE=1 SV=1	0	0	14.6	4.4	9.8	14.6	0	0	3	1	2	3	0	0	3	1	2	3
ATP5D	P30049	ATP synthase subunit delta, mitochondrial	17.49	1	1	2013900	3011200	4999900	7090900	3.42318e+06	3.42318e+06	6.53443	195722	5.29164	ATP5D	ATP synthase subunit delta, mitochondrial	5.824e-25	>sp|P30049|ATPD_HUMAN ATP synthase subunit delta, mitochondrial OS=Homo sapiens GN=ATP5D PE=1 SV=2	0	0	23.8	23.8	23.8	23.8	0	0	2	2	2	2	0	0	2	2	2	2
HSD17B10	Q99714	3-hydroxyacyl-CoA dehydrogenase type-2	26.923	1	1	611960	716240	1609400	14616000	3.51072e+06	3.51072e+06	6.5454	130399	5.11527	HSD17B10	3-hydroxyacyl-CoA dehydrogenase type-2	2.5924e-41	>sp|Q99714|HCD2_HUMAN 3-hydroxyacyl-CoA dehydrogenase type-2 OS=Homo sapiens GN=HSD17B10 PE=1 SV=3	0	0	7.7	23.8	17.6	23.8	0	0	1	3	2	3	0	0	1	3	2	3
TRAP1	Q12931	Heat shock protein 75 kDa, mitochondrial	80.109	1	1	910930	3477600	4840400	8560000	3.55779e+06	3.55779e+06	6.55118	44411.8	4.6475	TRAP1	Heat shock protein 75 kDa, mitochondrial	2.8009e-05	>sp|Q12931|TRAP1_HUMAN Heat shock protein 75 kDa, mitochondrial OS=Homo sapiens GN=TRAP1 PE=1 SV=3	0	0	1.7	1.7	1.7	1.7	0	0	1	1	1	1	0	0	1	1	1	1
HADHA	P40939	Trifunctional enzyme subunit alpha, mitochondrial;Long-chain enoyl-CoA hydratase;Long chain 3-hydroxyacyl-CoA dehydrogenase	82.999	1	1	1432700	4247300	5926800	8455900	4.01254e+06	4.01254e+06	6.60342	48344.4	4.68435	HADHA	Trifunctional enzyme subunit alpha, mitochondrial;Long-chain enoyl-CoA hydratase;Long chain 3-hydroxyacyl-CoA dehydrogenase	2.4209e-22	>sp|P40939|ECHA_HUMAN Trifunctional enzyme subunit alpha, mitochondrial OS=Homo sapiens GN=HADHA PE=1 SV=2	0	0	3.8	3.8	3.8	6.6	0	0	1	1	1	2	0	0	1	1	1	2
SARS2	Q9NP81	Serine--tRNA ligase, mitochondrial	58.282	1	1	3315200	785960	8994800	7593700	4.13793e+06	4.13793e+06	6.61678	70998.5	4.85125	SARS2	Serine--tRNA ligase, mitochondrial	7.6474e-10	>sp|Q9NP81|SYSM_HUMAN Serine--tRNA ligase, mitochondrial OS=Homo sapiens GN=SARS2 PE=1 SV=1	0	0	6.4	2.9	6.4	6.4	0	0	2	1	2	2	0	0	2	1	2	2
RPL32	P62910	60S ribosomal protein L32	15.86	1	1	1585300	2497700	8892100	7724000	4.13982e+06	4.13982e+06	6.61698	261023	5.41668	RPL32	60S ribosomal protein L32	2.0331e-15	>sp|P62910|RL32_HUMAN 60S ribosomal protein L32 OS=Homo sapiens GN=RPL32 PE=1 SV=2	0	0	9.6	9.6	9.6	9.6	0	0	1	1	1	1	0	0	1	1	1	1
DCD	P81605	Dermcidin;Survival-promoting peptide;DCD-1	11.284	1	1	5082600	7289500	3990400	5639500	4.4004e+06	4.4004e+06	6.64349	389968	5.59103	DCD	Dermcidin;Survival-promoting peptide;DCD-1	0.0017001	>sp|P81605|DCD_HUMAN Dermcidin OS=Homo sapiens GN=DCD PE=1 SV=2	0	0	10	10	10	10	0	0	1	1	1	1	0	0	1	1	1	1
RPS5	P46782	40S ribosomal protein S5;40S ribosomal protein S5, N-terminally processed	22.876	1	1	1974900	4785600	8153900	7650600	4.513e+06	4.513e+06	6.65447	197281	5.29509	RPS5	40S ribosomal protein S5;40S ribosomal protein S5, N-terminally processed	1.5538e-77	>sp|P46782|RS5_HUMAN 40S ribosomal protein S5 OS=Homo sapiens GN=RPS5 PE=1 SV=4	0	0	7.4	7.4	7.4	7.4	0	0	1	1	1	1	0	0	1	1	1	1
RPL17	P18621	60S ribosomal protein L17	21.397	1	1	2159700	3702300	8446000	9778300	4.81726e+06	4.81726e+06	6.6828	225137	5.35245	RPL17	60S ribosomal protein L17	5.032e-42	>sp|P18621|RL17_HUMAN 60S ribosomal protein L17 OS=Homo sapiens GN=RPL17 PE=1 SV=3	0	0	7.6	7.6	7.6	7.6	0	0	1	1	1	1	0	0	1	1	1	1
SLC22A18AS	Q8N1D0	Beckwith-Wiedemann syndrome chromosomal region 1 candidate gene B protein	27.218	1	1	1	1	9854300	15025000	4.97586e+06	4.97586e+06	6.69687	182815	5.26201	SLC22A18AS	Beckwith-Wiedemann syndrome chromosomal region 1 candidate gene B protein	0.060753	>sp|Q8N1D0|BWR1B_HUMAN Beckwith-Wiedemann syndrome chromosomal region 1 candidate gene B protein OS=Homo sapiens GN=SLC22A18AS PE=2 SV=2	0	0	0	0	8.7	8.7	0	0	0	0	1	1	0	0	0	0	1	1	+
ICA1;ICA1L	Q05084;Q8NDH6	Islet cell autoantigen 1;Islet cell autoantigen 1-like protein	54.644	1	1	3708100	1	9393000	12043000	5.02882e+06	5.02882e+06	6.70147	92028.8	4.96392	ICA1;ICA1L	Islet cell autoantigen 1;Islet cell autoantigen 1-like protein	0.012271	>sp|Q05084|ICA69_HUMAN Islet cell autoantigen 1 OS=Homo sapiens GN=ICA1 PE=1 SV=2;>sp|Q8NDH6|ICA1L_HUMAN Islet cell autoantigen 1-like protein OS=Homo sapiens GN=ICA1L PE=2 SV=1	0	0	1.7	0	1.7	1.7	0	0	1	0	1	1	0	0	1	0	1	1
RPN1	P04843	Dolichyl-diphosphooligosaccharide--protein glycosyltransferase subunit 1	68.569	1	1	976240	2336400	8485200	13826000	5.12477e+06	5.12477e+06	6.70967	74738.8	4.87355	RPN1	Dolichyl-diphosphooligosaccharide--protein glycosyltransferase subunit 1	3.0076e-08	>sp|P04843|RPN1_HUMAN Dolichyl-diphosphooligosaccharide--protein glycosyltransferase subunit 1 OS=Homo sapiens GN=RPN1 PE=1 SV=1	0	0	3.3	5.8	7.9	7.9	0	0	2	3	4	4	0	0	2	3	4	4
RPS23	P62266	40S ribosomal protein S23	15.807	1	1	1774500	4378500	5253400	14222000	5.12568e+06	5.12568e+06	6.70975	324266	5.5109	RPS23	40S ribosomal protein S23	5.4749e-08	>sp|P62266|RS23_HUMAN 40S ribosomal protein S23 OS=Homo sapiens GN=RPS23 PE=1 SV=3	0	0	7.7	7.7	26.6	7.7	0	0	1	1	2	1	0	0	1	1	2	1
DHX9	Q08211	ATP-dependent RNA helicase A	140.96	1	1	1736900	2467500	9971000	12509000	5.33688e+06	5.33688e+06	6.72729	37861	4.57819	DHX9	ATP-dependent RNA helicase A	5.1809e-56	>sp|Q08211|DHX9_HUMAN ATP-dependent RNA helicase A OS=Homo sapiens GN=DHX9 PE=1 SV=4	0	0	2.8	2.8	3.3	7	0	0	3	3	3	6	0	0	3	3	3	6
RPL26;RPL26L1	P61254;Q9UNX3	60S ribosomal protein L26;60S ribosomal protein L26-like 1	17.258	1	1498900	1	624630	18178000	7387200	5.53775e+06	5.53775e+06	6.74333	320880	5.50634	RPL26;RPL26L1	60S ribosomal protein L26;60S ribosomal protein L26-like 1	6.261e-05	>sp|P61254|RL26_HUMAN 60S ribosomal protein L26 OS=Homo sapiens GN=RPL26 PE=1 SV=1;>sp|Q9UNX3|RL26L_HUMAN 60S ribosomal protein L26-like 1 OS=Homo sapiens GN=RPL26L1 PE=1 SV=1	0	11	0	6.2	6.2	6.2	0	2	0	1	1	1	0	2	0	1	1	1
RPL21	P46778	60S ribosomal protein L21	18.565	1	868170	6607100	1	20281000	1	5.55125e+06	5.55125e+06	6.74439	299017	5.4757	RPL21	60S ribosomal protein L21	0.0029994	>sp|P46778|RL21_HUMAN 60S ribosomal protein L21 OS=Homo sapiens GN=RPL21 PE=1 SV=2	0	9.4	9.4	0	9.4	0	0	1	1	0	1	0	0	1	1	0	1	0
VDAC1	P21796	Voltage-dependent anion-selective channel protein 1	30.772	1	1160700	551530	4212900	9929600	13124000	5795746	5795746	6.76311	188345	5.27495	VDAC1	Voltage-dependent anion-selective channel protein 1	1.5966e-39	>sp|P21796|VDAC1_HUMAN Voltage-dependent anion-selective channel protein 1 OS=Homo sapiens GN=VDAC1 PE=1 SV=2	0	8.5	3.9	11	11	11	0	2	1	2	2	2	0	2	1	2	2	2
HNRNPK	P61978	Heterogeneous nuclear ribonucleoprotein K	50.976	1	1	1983700	5053600	8920600	14801000	6.15178e+06	6.15178e+06	6.789	120680	5.08164	HNRNPK	Heterogeneous nuclear ribonucleoprotein K	2.935e-139	>sp|P61978|HNRPK_HUMAN Heterogeneous nuclear ribonucleoprotein K OS=Homo sapiens GN=HNRNPK PE=1 SV=1	0	0	13.8	13.8	13	15.8	0	0	3	3	3	4	0	0	3	3	3	4
MRPL12	P52815	39S ribosomal protein L12, mitochondrial	21.348	1	786160	7894500	2625800	13434000	7902500	6528592	6528592	6.81482	305818	5.48546	MRPL12	39S ribosomal protein L12, mitochondrial	9.7448e-31	>sp|P52815|RM12_HUMAN 39S ribosomal protein L12, mitochondrial OS=Homo sapiens GN=MRPL12 PE=1 SV=2	0	10.6	11.1	6.1	6.1	6.1	0	2	2	1	1	1	0	2	2	1	1	1
RPS7	P62081	40S ribosomal protein S7	22.127	1	686780	2262600	7527200	13779000	9225500	6696216	6696216	6.82583	302626	5.48091	RPS7	40S ribosomal protein S7	1.9269e-10	>sp|P62081|RS7_HUMAN 40S ribosomal protein S7 OS=Homo sapiens GN=RPS7 PE=1 SV=1	0	17.5	11.3	11.3	17.5	11.3	0	2	1	1	2	1	0	2	1	1	2	1
RPS15A	P62244	40S ribosomal protein S15a	14.839	1	1	1	1	17367000	17580000	6.9894e+06	6.9894e+06	6.84444	471016	5.67304	RPS15A	40S ribosomal protein S15a	2.4473e-05	>sp|P62244|RS15A_HUMAN 40S ribosomal protein S15a OS=Homo sapiens GN=RPS15A PE=1 SV=2	0	0	0	0	10.8	10.8	0	0	0	0	1	1	0	0	0	0	1	1
RPL13	P26373	60S ribosomal protein L13	24.261	1	568660	1690600	2952000	14724000	22210000	8429052	8429052	6.92578	347432	5.54087	RPL13	60S ribosomal protein L13	8.6063e-28	>sp|P26373|RL13_HUMAN 60S ribosomal protein L13 OS=Homo sapiens GN=RPL13 PE=1 SV=4	0	5.2	6.2	6.2	11.4	11.4	0	1	1	1	2	2	0	1	1	1	2	2
PGAM5	Q96HS1	Serine/threonine-protein phosphatase PGAM5, mitochondrial	32.004	1	2104700	5291700	6219400	13100000	17243000	8791760	8791760	6.94408	274708	5.43887	PGAM5	Serine/threonine-protein phosphatase PGAM5, mitochondrial	0.00068293	>sp|Q96HS1|PGAM5_HUMAN Serine/threonine-protein phosphatase PGAM5, mitochondrial OS=Homo sapiens GN=PGAM5 PE=1 SV=2	0	6.6	6.6	6.6	6.6	6.6	0	2	2	2	2	2	0	2	2	2	2	2
RPL31	P62899	60S ribosomal protein L31	14.463	1	2661800	4192800	4559600	23246000	9546100	8841260	8841260	6.94651	611302	5.78626	RPL31	60S ribosomal protein L31	1.6028e-78	>sp|P62899|RL31_HUMAN 60S ribosomal protein L31 OS=Homo sapiens GN=RPL31 PE=1 SV=1	0	18.4	11.2	11.2	18.4	7.2	0	2	1	1	2	1	0	2	1	1	2	1
ATP5A1	P25705	ATP synthase subunit alpha, mitochondrial	59.75	1	1	5769600	13714000	7323300	18933000	9.14798e+06	9.14798e+06	6.96133	153104	5.18499	ATP5A1	ATP synthase subunit alpha, mitochondrial	2.8919e-07	>sp|P25705|ATPA_HUMAN ATP synthase subunit alpha, mitochondrial OS=Homo sapiens GN=ATP5A1 PE=1 SV=1	0	0	5.1	7.2	5.1	5.1	0	0	2	3	2	2	0	0	2	3	2	2
EPB41L1	Q9H4G0	Band 4.1-like protein 1	98.502	1	1	4656300	5734100	16328000	20890000	9.52168e+06	9.52168e+06	6.97871	96664.8	4.98527	EPB41L1	Band 4.1-like protein 1	0.024755	>sp|Q9H4G0|E41L1_HUMAN Band 4.1-like protein 1 OS=Homo sapiens GN=EPB41L1 PE=1 SV=2	0	0	1.4	1.4	1.4	1.4	0	0	1	1	1	1	0	0	1	1	1	1	+
PRDX3	P30048	Thioredoxin-dependent peroxide reductase, mitochondrial	27.692	1	1	15534000	10354000	15653000	12718000	1.08518e+07	1.08518e+07	7.0355	391875	5.59315	PRDX3	Thioredoxin-dependent peroxide reductase, mitochondrial	1.0235e-52	>sp|P30048|PRDX3_HUMAN Thioredoxin-dependent peroxide reductase, mitochondrial OS=Homo sapiens GN=PRDX3 PE=1 SV=3	0	0	21.9	9.8	8.2	8.2	0	0	3	2	2	2	0	0	3	2	2	2
SLC25A1	P53007	Tricarboxylate transport protein, mitochondrial	34.012	1	218680	2055000	7299200	18305000	27584000	11092376	11092376	7.04502	326131	5.51339	SLC25A1	Tricarboxylate transport protein, mitochondrial	5.9264e-17	>sp|P53007|TXTP_HUMAN Tricarboxylate transport protein, mitochondrial OS=Homo sapiens GN=SLC25A1 PE=1 SV=2	0	2.6	6.1	7.1	9.6	9.6	0	1	2	2	3	3	0	1	2	2	3	3
RPS20	P60866	40S ribosomal protein S20	13.373	1	501160	6374900	16194000	12475000	21546000	11418212	11418212	7.0576	853826	5.93137	RPS20	40S ribosomal protein S20	2.5169e-05	>sp|P60866|RS20_HUMAN 40S ribosomal protein S20 OS=Homo sapiens GN=RPS20 PE=1 SV=1	0	9.2	9.2	9.2	9.2	9.2	0	1	1	1	1	1	0	1	1	1	1	1
RPS18	P62269	40S ribosomal protein S18	17.718	1	1	6497100	11394000	17546000	24568000	1.2001e+07	1.2001e+07	7.07922	677335	5.8308	RPS18	40S ribosomal protein S18	1.5178e-29	>sp|P62269|RS18_HUMAN 40S ribosomal protein S18 OS=Homo sapiens GN=RPS18 PE=1 SV=3	0	0	20.4	12.5	12.5	12.5	0	0	3	2	2	2	0	0	3	2	2	2
RPS27;RPS27L	P42677;Q71UM5	40S ribosomal protein S27;40S ribosomal protein S27-like	9.461	1	430570	2026500	7479100	19851000	32420000	12441434	12441434	7.09487	1.31502e+06	6.11893	RPS27;RPS27L	40S ribosomal protein S27;40S ribosomal protein S27-like	8.9452e-07	>sp|P42677|RS27_HUMAN 40S ribosomal protein S27 OS=Homo sapiens GN=RPS27 PE=1 SV=3;>sp|Q71UM5|RS27L_HUMAN 40S ribosomal protein S27-like OS=Homo sapiens GN=RPS27L PE=1 SV=3	0	9.5	9.5	22.6	9.5	22.6	0	1	1	2	1	2	0	1	1	2	1	2
RPL22	P35268	60S ribosomal protein L22	14.787	1	1	2397900	4493300	24606000	31616000	1.26226e+07	1.26226e+07	7.10115	853631	5.93127	RPL22	60S ribosomal protein L22	1.5749e-60	>sp|P35268|RL22_HUMAN 60S ribosomal protein L22 OS=Homo sapiens GN=RPL22 PE=1 SV=2	0	10.2	8.6	8.6	28.9	28.9	0	1	1	1	2	2	0	1	1	1	2	2
PHB2	Q99623	Prohibitin-2	33.296	1	931020	2102700	4257400	11641000	45269000	12840224	12840224	7.10857	385639	5.58618	PHB2	Prohibitin-2	1.6599e-23	>sp|Q99623|PHB2_HUMAN Prohibitin-2 OS=Homo sapiens GN=PHB2 PE=1 SV=2	5.4	14.4	8.4	8.4	12	15.4	1	3	2	2	3	4	1	3	2	2	3	4
RPL23	P62829	60S ribosomal protein L23	14.865	1	1	6992300	2858400	27812000	32713000	1.40751e+07	1.40751e+07	7.14845	946864	5.97629	RPL23	60S ribosomal protein L23	3.9874e-19	>sp|P62829|RL23_HUMAN 60S ribosomal protein L23 OS=Homo sapiens GN=RPL23 PE=1 SV=1	0	0	21.4	7.1	21.4	21.4	0	0	2	1	2	2	0	0	2	1	2	2
RPL30	P62888	60S ribosomal protein L30	12.784	1	1117600	4206400	1837700	37355000	30296000	14962540	14962540	7.17501	1.17041e+06	6.06834	RPL30	60S ribosomal protein L30	6.1681e-16	>sp|P62888|RL30_HUMAN 60S ribosomal protein L30 OS=Homo sapiens GN=RPL30 PE=1 SV=2	0	13.9	16.5	16.5	30.4	30.4	0	1	1	1	2	2	0	1	1	1	2	2
CKAP4	Q07065	Cytoskeleton-associated protein 4	66.022	1	1	4842400	7385700	28699000	35911000	1.53676e+07	1.53676e+07	7.18661	232765	5.36692	CKAP4	Cytoskeleton-associated protein 4	2.3095e-163	>sp|Q07065|CKAP4_HUMAN Cytoskeleton-associated protein 4 OS=Homo sapiens GN=CKAP4 PE=1 SV=2	0	0	7.5	8.1	10	10	0	0	3	3	4	4	0	0	3	3	4	4
PTPLAD1	Q9P035	3-hydroxyacyl-CoA dehydratase 3	43.159	1	1	4877000	17349000	18071000	39267000	1.59128e+07	1.59128e+07	7.20175	368702	5.56668	PTPLAD1	3-hydroxyacyl-CoA dehydratase 3	1.6638e-28	>sp|Q9P035|HACD3_HUMAN 3-hydroxyacyl-CoA dehydratase 3 OS=Homo sapiens GN=PTPLAD1 PE=1 SV=2	0	0	8.8	9.7	12.7	12.7	0	0	2	2	3	3	0	0	2	2	3	3
DDX3X;DDX3Y	O00571;O15523	ATP-dependent RNA helicase DDX3X;ATP-dependent RNA helicase DDX3Y	73.243	1	1	4715500	7225900	32598000	37875000	1.64829e+07	1.64829e+07	7.21703	225044	5.35227	DDX3X;DDX3Y	ATP-dependent RNA helicase DDX3X;ATP-dependent RNA helicase DDX3Y	9.4334e-96	>sp|O00571|DDX3X_HUMAN ATP-dependent RNA helicase DDX3X OS=Homo sapiens GN=DDX3X PE=1 SV=3;>sp|O15523|DDX3Y_HUMAN ATP-dependent RNA helicase DDX3Y OS=Homo sapiens GN=DDX3Y PE=1 SV=2	0	0	9.1	8.6	13.3	11.6	0	0	4	4	6	5	0	0	4	4	6	5
RPL10;RPL10L	P27635;Q96L21	60S ribosomal protein L10;60S ribosomal protein L10-like	24.604	1	1	5180600	6621200	36760000	37401000	1.71926e+07	1.71926e+07	7.23534	698771	5.84433	RPL10;RPL10L	60S ribosomal protein L10;60S ribosomal protein L10-like	7.064e-131	>sp|P27635|RL10_HUMAN 60S ribosomal protein L10 OS=Homo sapiens GN=RPL10 PE=1 SV=4;>sp|Q96L21|RL10L_HUMAN 60S ribosomal protein L10-like OS=Homo sapiens GN=RPL10L PE=1 SV=3	0	0	9.3	9.3	22	28	0	0	2	2	3	4	0	0	2	2	3	4
RPL19	P84098	60S ribosomal protein L19	23.466	1	1377100	13400000	19021000	25838000	29889000	17905020	17905020	7.25297	763020	5.88254	RPL19	60S ribosomal protein L19	4.8086e-33	>sp|P84098|RL19_HUMAN 60S ribosomal protein L19 OS=Homo sapiens GN=RPL19 PE=1 SV=1	0	4.6	13.3	13.3	13.3	13.3	0	1	2	2	2	2	0	1	2	2	2	2
RPS26;RPS26P11	P62854;Q5JNZ5	40S ribosomal protein S26;Putative 40S ribosomal protein S26-like 1	13.015	1	784100	9595900	16068000	27649000	36060000	18031400	18031400	7.25603	1.38543e+06	6.14159	RPS26;RPS26P11	40S ribosomal protein S26;Putative 40S ribosomal protein S26-like 1	0.0042959	>sp|P62854|RS26_HUMAN 40S ribosomal protein S26 OS=Homo sapiens GN=RPS26 PE=1 SV=3;>sp|Q5JNZ5|RS26L_HUMAN Putative 40S ribosomal protein S26-like 1 OS=Homo sapiens GN=RPS26P11 PE=5 SV=1	0	7.8	7.8	7.8	7.8	7.8	0	1	1	1	1	1	0	1	1	1	1	1
RPL36	Q9Y3U8	60S ribosomal protein L36	12.254	1	1	8825600	7490500	36578000	38214000	1.82216e+07	1.82216e+07	7.26059	1.48699e+06	6.17231	RPL36	60S ribosomal protein L36	0.010044	>sp|Q9Y3U8|RL36_HUMAN 60S ribosomal protein L36 OS=Homo sapiens GN=RPL36 PE=1 SV=3	0	0	9.5	9.5	9.5	9.5	0	0	1	1	1	1	0	0	1	1	1	1
RPL11	P62913	60S ribosomal protein L11	20.252	1	1488700	12752000	14020000	27354000	37166000	18556140	18556140	7.26849	916262	5.96202	RPL11	60S ribosomal protein L11	2.2541e-46	>sp|P62913|RL11_HUMAN 60S ribosomal protein L11 OS=Homo sapiens GN=RPL11 PE=1 SV=2	0	7.9	11.8	16.3	16.3	16.3	0	1	2	3	3	3	0	1	2	3	3	3
RPL18A	Q02543	60S ribosomal protein L18a	20.762	1	664930	6839000	9202500	43010000	36326000	19208486	19208486	7.28349	925175	5.96622	RPL18A	60S ribosomal protein L18a	6.6292e-11	>sp|Q02543|RL18A_HUMAN 60S ribosomal protein L18a OS=Homo sapiens GN=RPL18A PE=1 SV=2	0	7.4	10.8	10.8	18.8	18.8	0	1	2	2	3	3	0	1	2	2	3	3
POLG	P54098	DNA polymerase subunit gamma-1	139.56	1	717020	944780	2232000	44876000	56962000	21146360	21146360	7.32524	151522	5.18047	POLG	DNA polymerase subunit gamma-1	1.4559e-164	>sp|P54098|DPOG1_HUMAN DNA polymerase subunit gamma-1 OS=Homo sapiens GN=POLG PE=1 SV=1	0	0.9	0.9	1.9	6.3	8.2	0	1	1	2	6	8	0	1	1	2	6	8
RPL12	P30050	60S ribosomal protein L12	17.818	1	612840	8215700	10187000	36223000	54770000	22001708	22001708	7.34246	1.2348e+06	6.0916	RPL12	60S ribosomal protein L12	2.7949e-48	>sp|P30050|RL12_HUMAN 60S ribosomal protein L12 OS=Homo sapiens GN=RPL12 PE=1 SV=1	0	9.1	35.8	26.1	35.8	35.8	0	1	4	3	4	4	0	1	4	3	4	4
RPL5	P46777	60S ribosomal protein L5	34.362	1	6341900	10204000	7471100	47585000	43810000	23082400	23082400	7.36328	671742	5.8272	RPL5	60S ribosomal protein L5	1.0766e-15	>sp|P46777|RL5_HUMAN 60S ribosomal protein L5 OS=Homo sapiens GN=RPL5 PE=1 SV=3	0	10.4	6.1	6.1	13.1	13.1	0	4	3	3	5	5	0	4	3	3	5	5
RPS13	P62277	40S ribosomal protein S13	17.222	1	1095600	8978700	5705700	53946000	65390000	27023200	27023200	7.43174	1.56911e+06	6.19565	RPS13	40S ribosomal protein S13	5.3306e-11	>sp|P62277|RS13_HUMAN 40S ribosomal protein S13 OS=Homo sapiens GN=RPS13 PE=1 SV=2	0	16.6	16.6	9.9	24.5	24.5	0	2	2	1	3	3	0	2	2	1	3	3
RPL28	P46779	60S ribosomal protein L28	15.747	1	272530	6221500	10320000	51045000	68655000	27302806	27302806	7.43621	1.73384e+06	6.23901	RPL28	60S ribosomal protein L28	2.1364e-13	>sp|P46779|RL28_HUMAN 60S ribosomal protein L28 OS=Homo sapiens GN=RPL28 PE=1 SV=3	0	8	15.3	15.3	29.2	29.2	0	1	2	2	4	4	0	1	2	2	4	4
NCL	P19338	Nucleolin	76.613	1	1	12670000	26302000	42840000	55085000	2.73794e+07	2.73794e+07	7.43742	357373	5.55312	NCL	Nucleolin	8.5303e-66	>sp|P19338|NUCL_HUMAN Nucleolin OS=Homo sapiens GN=NCL PE=1 SV=3	0	0	11.3	12.3	12.3	12.3	0	0	6	7	7	7	0	0	6	7	7	7
MYO18B	Q8IUG5	Unconventional myosin-XVIIIb	285.18	1	5495300	1	1	1	132880000	2.76751e+07	2.76751e+07	7.44209	97044.2	4.98697	MYO18B	Unconventional myosin-XVIIIb	0.00029519	>sp|Q8IUG5|MY18B_HUMAN Unconventional myosin-XVIIIb OS=Homo sapiens GN=MYO18B PE=1 SV=1	0	0.4	0	0	0	0.4	0	1	0	0	0	1	0	1	0	0	0	1
RPS16	P62249	40S ribosomal protein S16	16.445	1	1	9881200	19528000	49146000	62297000	2.81704e+07	2.81704e+07	7.44979	1.71301e+06	6.23376	RPS16	40S ribosomal protein S16	4.7677e-05	>sp|P62249|RS16_HUMAN 40S ribosomal protein S16 OS=Homo sapiens GN=RPS16 PE=1 SV=2	0	0	6.8	15.1	15.1	15.1	0	0	1	2	2	2	0	0	1	2	2	2
TUFM	P49411	Elongation factor Tu, mitochondrial	49.541	1	1	7236500	39965000	39061000	58812000	2.90149e+07	2.90149e+07	7.46262	585674	5.76766	TUFM	Elongation factor Tu, mitochondrial	3.1987e-58	>sp|P49411|EFTU_HUMAN Elongation factor Tu, mitochondrial OS=Homo sapiens GN=TUFM PE=1 SV=2	0	0	7.7	4.6	22.6	18.8	0	0	3	2	7	6	0	0	3	2	7	6
RPS4X	P62701	40S ribosomal protein S4, X isoform	29.597	1	1	4898700	22652000	42871000	83597000	3.08037e+07	3.08037e+07	7.4886	1.04077e+06	6.01736	RPS4X	40S ribosomal protein S4, X isoform	1.322e-128	>sp|P62701|RS4X_HUMAN 40S ribosomal protein S4, X isoform OS=Homo sapiens GN=RPS4X PE=1 SV=2	0	0	16.7	24	24.3	24.3	0	0	3	5	5	5	0	0	3	5	5	5
RPS9	P46781	40S ribosomal protein S9	22.591	1	757810	20521000	33721000	62830000	46844000	32934762	32934762	7.51765	1.45787e+06	6.16372	RPS9	40S ribosomal protein S9	1.0462e-39	>sp|P46781|RS9_HUMAN 40S ribosomal protein S9 OS=Homo sapiens GN=RPS9 PE=1 SV=3	0	4.1	18.6	18.6	18.6	14.4	0	1	4	4	4	3	0	1	4	4	4	3
RPS3A	P61247	40S ribosomal protein S3a	29.945	1	1	12326000	20077000	61147000	71308000	3.29716e+07	3.29716e+07	7.51814	1.10107e+06	6.04182	RPS3A	40S ribosomal protein S3a	0.00019587	>sp|P61247|RS3A_HUMAN 40S ribosomal protein S3a OS=Homo sapiens GN=RPS3A PE=1 SV=2	0	0	5.3	8.3	8.3	8.3	0	0	1	2	2	2	0	0	1	2	2	2
RPL27A	P46776	60S ribosomal protein L27a	16.561	1	547310	15443000	23096000	55705000	73208000	33599862	33599862	7.52634	2.02885e+06	6.30725	RPL27A	60S ribosomal protein L27a	1.0692e-06	>sp|P46776|RL27A_HUMAN 60S ribosomal protein L27a OS=Homo sapiens GN=RPL27A PE=1 SV=2	0	8.1	14.2	14.2	14.2	14.2	0	1	2	2	2	2	0	1	2	2	2	2
RPLP1	P05386	60S acidic ribosomal protein P1	11.514	1	2964700	7424800	47201000	60841000	60773000	35840900	35840900	7.55438	3.11281e+06	6.49315	RPLP1	60S acidic ribosomal protein P1	2.8864e-93	>sp|P05386|RLA1_HUMAN 60S acidic ribosomal protein P1 OS=Homo sapiens GN=RPLP1 PE=1 SV=1	0	14	60.5	74.6	74.6	74.6	0	1	2	3	3	3	0	1	2	3	3	3
RPL6	Q02878	60S ribosomal protein L6	32.728	1	1455100	27122000	27151000	100890000	69667000	45257020	45257020	7.65569	1.38282e+06	6.14077	RPL6	60S ribosomal protein L6	1.2883e-152	>sp|Q02878|RL6_HUMAN 60S ribosomal protein L6 OS=Homo sapiens GN=RPL6 PE=1 SV=3	0	19.4	22.2	22.2	22.2	22.2	0	4	5	5	5	5	0	4	5	5	5	5
LRRC59	Q96AG4	Leucine-rich repeat-containing protein 59	34.93	1	1713500	19341000	21546000	55546000	135600000	46749300	46749300	7.66978	1.33837e+06	6.12658	LRRC59	Leucine-rich repeat-containing protein 59	1.1436e-33	>sp|Q96AG4|LRC59_HUMAN Leucine-rich repeat-containing protein 59 OS=Homo sapiens GN=LRRC59 PE=1 SV=1	0	7.2	15.3	10.1	10.1	15.3	0	2	4	3	3	4	0	2	4	3	3	4
RPL27	P61353	60S ribosomal protein L27	15.798	1	3373700	6238400	1	116470000	109120000	4.70404e+07	4.70404e+07	7.67247	2.97762e+06	6.47387	RPL27	60S ribosomal protein L27	3.1066e-15	>sp|P61353|RL27_HUMAN 60S ribosomal protein L27 OS=Homo sapiens GN=RPL27 PE=1 SV=2	0	22.1	21.3	0	27.9	27.9	0	2	2	0	3	3	0	2	2	0	3	3
RPL13A	P40429	60S ribosomal protein L13a	23.577	1	1	5657800	9581400	110370000	130050000	5.11318e+07	5.11318e+07	7.70869	2.16872e+06	6.3362	RPL13A	60S ribosomal protein L13a	9.7387e-33	>sp|P40429|RL13A_HUMAN 60S ribosomal protein L13a OS=Homo sapiens GN=RPL13A PE=1 SV=2	0	0	11.3	15.3	20.7	20.7	0	0	2	3	4	4	0	0	2	3	4	4
RPL8	P62917	60S ribosomal protein L8	28.024	1	4346800	32090000	36525000	94885000	100330000	53635360	53635360	7.72945	1.91391e+06	6.28192	RPL8	60S ribosomal protein L8	1.0067e-106	>sp|P62917|RL8_HUMAN 60S ribosomal protein L8 OS=Homo sapiens GN=RPL8 PE=1 SV=2	0	10.5	10.5	10.5	10.5	10.5	0	2	2	2	2	2	0	2	2	2	2	2
RPS2	P15880	40S ribosomal protein S2	31.324	1	1442700	21568000	36368000	104890000	112410000	55335740	55335740	7.74301	1.76656e+06	6.24713	RPS2	40S ribosomal protein S2	9.0468e-64	>sp|P15880|RS2_HUMAN 40S ribosomal protein S2 OS=Homo sapiens GN=RPS2 PE=1 SV=2	0	3.8	13.3	18.8	18.4	18.4	0	1	4	5	5	5	0	1	4	5	5	5
RPS6	P62753	40S ribosomal protein S6	28.68	1	1	19222000	31088000	92051000	148310000	5.81342e+07	5.81342e+07	7.76443	2.02699e+06	6.30685	RPS6	40S ribosomal protein S6	4.3928e-20	>sp|P62753|RS6_HUMAN 40S ribosomal protein S6 OS=Homo sapiens GN=RPS6 PE=1 SV=1	0	0	8	8	12.9	12.9	0	0	2	2	3	3	0	0	2	2	3	3
RPL15	P61313	60S ribosomal protein L15	24.146	1	1091600	19490000	37174000	171580000	197620000	85391120	85391120	7.93141	3.53645e+06	6.54857	RPL15	60S ribosomal protein L15	4.5637e-104	>sp|P61313|RL15_HUMAN 60S ribosomal protein L15 OS=Homo sapiens GN=RPL15 PE=1 SV=2	0	12.7	24.5	26.5	30.9	38.7	0	2	5	6	6	8	0	2	5	6	6	8
RPL18	Q07020	60S ribosomal protein L18	21.634	1	786680	38891000	73570000	158330000	199490000	94213536	94213536	7.97411	4.35488e+06	6.63898	RPL18	60S ribosomal protein L18	4.7546e-108	>sp|Q07020|RL18_HUMAN 60S ribosomal protein L18 OS=Homo sapiens GN=RPL18 PE=1 SV=2	0	5.9	25.5	25.5	26.1	23.9	0	1	4	4	4	4	0	1	4	4	4	4
RPL10A	P62906	60S ribosomal protein L10a	24.831	1	2036200	15181000	57052000	190790000	264080000	105827840	105827840	8.0246	4.26192e+06	6.62961	RPL10A	60S ribosomal protein L10a	3.4429e-49	>sp|P62906|RL10A_HUMAN 60S ribosomal protein L10a OS=Homo sapiens GN=RPL10A PE=1 SV=2	0	13.4	20.3	20.3	24	24	0	2	4	4	5	5	0	2	4	4	5	5
RPLP2	P05387	60S acidic ribosomal protein P2	11.665	1	8361600	151400000	56695000	247780000	125970000	118041320	118041320	8.07203	1.01193e+07	7.00515	RPLP2	60S acidic ribosomal protein P2	8.1744e-120	>sp|P05387|RLA2_HUMAN 60S acidic ribosomal protein P2 OS=Homo sapiens GN=RPLP2 PE=1 SV=1	10.4	67	67	50.4	67	50.4	1	4	4	3	4	3	1	4	4	3	4	3
RPL7A	P62424	60S ribosomal protein L7a	29.995	1	5704500	50893000	60368000	294160000	242970000	130819100	130819100	8.11667	4.36136e+06	6.63962	RPL7A	60S ribosomal protein L7a	1.3053e-159	>sp|P62424|RL7A_HUMAN 60S ribosomal protein L7a OS=Homo sapiens GN=RPL7A PE=1 SV=2	4.1	19.9	19.9	23.7	27.1	23.7	1	4	4	5	6	5	1	4	4	5	6	5
RPS8	P62241	40S ribosomal protein S8	24.205	1	1610400	55499000	60265000	262880000	313830000	138816880	138816880	8.14244	5.73505e+06	6.75854	RPS8	40S ribosomal protein S8	5.3983e-137	>sp|P62241|RS8_HUMAN 40S ribosomal protein S8 OS=Homo sapiens GN=RPS8 PE=1 SV=2	0	23.1	31.7	18.3	36.1	36.1	0	4	5	3	6	6	0	4	5	3	6	6
RPL4	P36578	60S ribosomal protein L4	47.697	1	1044600	59569000	86964000	212120000	344720000	140883520	140883520	8.14886	2.95372e+06	6.47037	RPL4	60S ribosomal protein L4	6.3733e-115	>sp|P36578|RL4_HUMAN 60S ribosomal protein L4 OS=Homo sapiens GN=RPL4 PE=1 SV=5	0	8.7	24.4	17.1	31.4	31.4	0	3	8	6	11	11	0	3	8	6	11	11
SLFN12	Q8IYM2	Schlafen family member 12	66.972	1	1	271440000	1	447010000	1	1.4369e+08	1.4369e+08	8.15743	2.14552e+06	6.33153	SLFN12	Schlafen family member 12	0.0021256	>sp|Q8IYM2|SLN12_HUMAN Schlafen family member 12 OS=Homo sapiens GN=SLFN12 PE=1 SV=2	0	4.2	4.2	0	4.2	0	0	1	1	0	1	0	0	1	1	0	1	0
RPL3	P39023	60S ribosomal protein L3	46.108	1	3083800	63006000	82715000	347560000	472300000	193732960	193732960	8.2872	4.20172e+06	6.62343	RPL3	60S ribosomal protein L3	2.8367e-109	>sp|P39023|RL3_HUMAN 60S ribosomal protein L3 OS=Homo sapiens GN=RPL3 PE=1 SV=2	0	9.9	18.4	16.6	24.1	24.1	0	3	8	8	10	10	0	3	8	8	10	10
RPLP0;RPLP0P6	P05388;Q8NHW5	60S acidic ribosomal protein P0;60S acidic ribosomal protein P0-like	34.273	1	6002100	63126000	104950000	368440000	490530000	206609620	206609620	8.31515	6.02835e+06	6.7802	RPLP0;RPLP0P6	60S acidic ribosomal protein P0;60S acidic ribosomal protein P0-like	1.7486e-72	>sp|P05388|RLA0_HUMAN 60S acidic ribosomal protein P0 OS=Homo sapiens GN=RPLP0 PE=1 SV=1;>sp|Q8NHW5|RLA0L_HUMAN 60S acidic ribosomal protein P0-like OS=Homo sapiens GN=RPLP0P6 PE=5 SV=1	0	13.6	27.1	30.9	30.9	30.9	0	4	5	6	6	6	0	4	5	6	6	6
AREG	P15514	Amphiregulin	27.895	1	1	35096000	1	1	1399400000	2.86899e+08	2.86899e+08	8.45773	1.0285e+07	7.0122	AREG	Amphiregulin	0.049341	>sp|P15514|AREG_HUMAN Amphiregulin OS=Homo sapiens GN=AREG PE=1 SV=2	0	0	5.6	0	0	5.6	0	0	1	0	0	1	0	0	1	0	0	1	+
MGME1/C20orf72/Ddk1	Q9BQP7	MGME1/C20orf72/Ddk1	39.42	1	2803400000	4083000000	4626100000	9275400000	11142000000	6385980000	6385980000	9.80523	1.61998e+08	8.20951	MGME1/C20orf72/Ddk1		0	>sp|Q9BQP7|CT072_HUMAN Uncharacterized protein C20orf72 OS=Homo sapiens GN=C20orf72 PE=1 SV=1	0	63.1	61.3	61.6	65.1	65.1	0	22	20	22	25	25	0	22	20	22	25	25
